# Supplementary material for: Construction and investigation of β3GNT2-associated regulatory network in esophageal carcinoma
Source: Cell Mol Biol Lett. 2022 Jan 24;27:8. doi: 10.1186/s11658-022-00306-y (PMC8903709; doi:10.1186/s11658-022-00306-y)
Supplement: Supplementary file 1 — Additional file 1: Table S1. Screening of dysregulated glycosyltransferases in ESCA based on the TCGA and GTEx databases. [file 11658_2022_306_MOESM1_ESM.xls]

## Sheet: Sheet1
Table S1. Screening of dysregulated glycosyltransferases in ESCA based on the TCGA and GTEx databases.
CAZy family	Gene, reference sequence, and protein information					Description	Tumor vs. Normal			Kaplan-Meier analysis
	Gene Symbol	Uniprot	DNA RefSeq	Protein RefSeq	Gene_ID		logFC	P.Value	adj.P.Val	P.Value
GT 1	ALG13	Q9NP73	NM_018466	NP_060936	79868	Putative bifunctional UDP-N-acetylglucosamine transferase and deubiquitinase ALG13	NA	NA	NA	NA
	ALG14	Q96F25	NM_144988	NP_659425	199857	UDP-N-acetylglucosamine transferase subunit ALG14 homolog	0.083391	0.23722	0.25863	0.34
	UGT1A1	P22309	NM_000463	NP_000454	54658	UDP-glucuronosyltransferase 1-1	2.3379	3.96e-12	6.61e-12	0.86
	UGT1A10	Q9HAW8	NM_019075	NP_061948	54575	UDP-glucuronosyltransferase 1-10	3.1075	9e-15	1.61e-14	0.52
	UGT1A3	P35503	NM_019093	NP_061966	54659	UDP-glucuronosyltransferase 1-3	1.7076	1.98e-10	3.02e-10	0.52
	UGT1A4	P22310	NM_007120	NP_009051	54657	UDP-glucuronosyltransferase 1-4	0.65911	0.002542	0.0032446	0.58
	UGT1A5	P35504	NM_019078	NP_061951	54579	UDP-glucuronosyltransferase 1-5	0.44057	0.011218	0.013759	0.52
	UGT1A6	P19224	NM_001072	NP_001063	54578	UDP-glucuronosyltransferase 1-6	3.6671	5.69e-20	1.31e-19	0.91
	UGT1A7	Q9HAW7	NM_019077	NP_061950	54577	UDP-glucuronosyltransferase 1-7	-0.34739	0.46769	0.49613	0.22
	UGT1A8	Q9HAW9	NM_019076	NP_061949	54576	UDP-glucuronosyltransferase 1-8	0.72915	0.010647	0.013162	0.89
	UGT1A9	O60656	NM_021027	NP_066307	54600	UDP-glucuronosyltransferase 1-9	0.073807	0.70772	0.72622	0.26
	UGT2A1	Q9Y4X1	NM_006798	NP_006789	10941	UDP-glucuronosyltransferase 2A1	NA	NA	NA	NA
	UGT2A3	Q6UWM9	NM_024743	NP_079019	79799	UDP-glucuronosyltransferase 2A3	1.5839	1.57e-17	3.2e-17	0.42
	UGT2B10	P36537	NM_001075	NP_001066	7365	UDP-glucuronosyltransferase 2B10	NA	NA	NA	NA
	UGT2B11	O75310	NM_001073	NP_001064	10720	UDP-glucuronosyltransferase 2B11	NA	NA	NA	NA
	UGT2B15	P54855	NM_001076	NP_001067	7366	UDP-glucuronosyltransferase 2B15	1.7128	6.34e-21	1.58e-20	0.87
	UGT2B17	O75795	NM_001077	NP_001068	7367	UDP-glucuronosyltransferase 2B17	0.53225	0.0036221	0.004586	0.7
	UGT2B28	Q9BY64	NM_053039	NP_444267	54490	UDP-glucuronosyltransferase 2B28	NA	NA	NA	NA
	UGT2B4	P06133	NM_021139	NP_066962	7363	UDP-glucuronosyltransferase 2B4	-1.1534	1.9e-18	4.32e-18	NA
	UGT2B7	P16662	NM_001074	NP_001065	7364	UDP-glucuronosyltransferase 2B7	1.6585	9.13e-22	2.43e-21	0.36
	UGT3A1	Q6NUS8	NM_152404	NP_689617	133688	UDP-glucuronosyltransferase 3A1	-0.76948	2.06e-09	3.05e-09	NA
	UGT3A2	Q3SY77	NM_174914	NP_777574	167127	UDP-glucuronosyltransferase 3A2	0.9738	1.19e-11	1.97e-11	0.63
	UGT8	Q16880	NM_001128174.2	NP_003351	7368	2-hydroxyacylsphingosine 1-beta-galactosyltransferase	4.1926	7.94e-106	1.56e-104	0.84
	Total GT1 members=23
GT2	ALG5	Q9Y673	NM_013338	NP_037470	29880	Dolichyl-phosphate beta-glucosyltransferase	NA	NA	NA	NA
	B3GNTL1	Q67FW5	NM_001009905	NP_001009905	146712	UDP-GlcNAc:betaGal beta-1,3-N-acetylglucosaminyltransferase-like protein 1	-0.62797	1.56e-17	3.2e-17	0.29
	DPM1	O60762	NM_003859	NP_003850	8813	Dolichol-phosphate mannosyltransferase subunit 1	NA	NA	NA	NA
	HAS1	Q92839	NM_001523	NP_001514	3036	Hyaluronan synthase 1	-0.96307	1.67e-05	2.28e-05	0.53
	HAS2	Q92819	NM_005328	NP_005319	3037	Hyaluronan synthase 2	0.76277	5.5e-11	8.81e-11	0.84
	HAS3	O00219	NM_005329	NP_005320	3038	Hyaluronan synthase 3	1.4183	7.45e-10	1.11e-09	0.3
	Total GT2 members=6
GT3	GYS1	P13807	NM_002103	NP_002094	2997	Glycogen [starch] synthase, muscle	NA	NA	NA	NA
	GYS2	P54840	NM_021957	NP_068776	2998	Glycogen [starch] synthase, liver	-3.9823	2.36e-58	2.06e-57	0.25
	Total GT3 members=2
GT4	ALG11	Q2TAA5	NM_001004127	NP_001004127.1	440138	GDP-Man:Man(3)GlcNAc(2)-PP-Dol alpha-1,2-mannosyltransferase	0.76504	4.84e-24	1.49e-23	0.8
	ALG2	Q9H553	NM_033087	NP_149078	85365	Alpha-1,3/1,6-mannosyltransferase ALG2	NA	NA	NA	NA
	GLT1D1	Q96MS3	NM_144669	NP_653270	144423	Glycosyltransferase 1 domain-containing protein 1	-0.86239	6.15e-13	1.04e-12	0.38
	GTDC1	Q4AE62	NM_001006636	NP_001006636	79712	Glycosyltransferase-like domain-containing protein 1	0.33568	7.47e-06	1.04e-05	0.14
	PIGA	P37287	NM_002641	NP_002632	5277	Phosphatidylinositol N-acetylglucosaminyltransferase subunit A	0.57603	9.42e-11	1.49e-10	0.006
	Total GT4 members=5
GT6	ABO	P16442	NM_020469	NP_065202	28	Histo-blood group ABO system transferase	-0.3751	0.039341	0.045753	0.65
	GBGT1	Q8N5D6	NM_021996	NP_068836	26301	Globoside alpha-1,3-N-acetylgalactosaminyltransferase 1	-1.8415	2.85e-111	8.95e-110	0.46
	GLT6D1	Q7Z4J2	NM_182974	NP_892019	360203	Glycosyltransferase 6 domain-containing protein 1	NA	NA	NA	NA
	Total GT6 members=3
GT7	B4GALNT3	Q6L9W6	NM_173593	NP_775864	283358	Beta-1,4-N-acetylgalactosaminyltransferase 3	2.8818	2.39e-40	1.29e-39	0.5
	B4GALNT4	Q76KP1	NM_178537	NP_848632	338707	N-acetyl-beta-glucosaminyl-glycoprotein 4-beta-N-acetylgalactosaminyltransferase 1	-2.1778	1.39e-33	5.46e-33	0.59
	B4GALT1	P15291	NM_001497	NP_001488	2683	Beta-1,4-galactosyltransferase 1	0.95803	2.34e-20	5.57e-20	0.74
	B4GALT2	O60909	NM_030587	NP_085076	8704	Beta-1,4-galactosyltransferase 2	-0.20857	0.019909	0.02386	0.045
	B4GALT3	O60512	NM_003779	NP_003770	8703	Beta-1,4-galactosyltransferase 3	NA	NA	NA	NA
	B4GALT4	O60513	NM_212543	NP_997708	8702	Beta-1,4-galactosyltransferase 4	NA	NA	NA	NA
	B4GALT5	O43286	NM_004776	NP_004767	9334	Beta-1,4-galactosyltransferase 5	0.33355	0.00098749	0.0012708	0.98
	B4GALT6	Q9UBX8	NM_004775	NP_004766	9331	Beta-1,4-galactosyltransferase 6	-0.037588	0.69346	0.71693	0.57
	B4GALT7	Q9UBV7	NM_007255	NP_009186	11285	Beta-1,4-galactosyltransferase 7	NA	NA	NA	NA
	CHPF	Q8IZ52	NM_024536	NP_078812	79586	Chondroitin sulfate synthase 2	NA	NA	NA	NA
	CHPF2	Q9P2E5	NM_019015	NP_061888	54480	Chondroitin sulfate glucuronyltransferase	NA	NA	NA	NA
	CHSY1	Q86X52	NM_014918	NP_055733	22856	Chondroitin sulfate synthase 1	0.56173	1.4e-11	2.3e-11	0.53
	CHSY3	Q70JA7	NM_175856	NP_787052	337876	Chondroitin sulfate synthase 3	NA	NA	NA	NA
	CSGALNACT1	Q8TDX6	NM_001130518	NP_001123990	55790	Chondroitin sulfate N-acetylgalactosaminyltransferase 1	-0.98812	2.1e-22	5.89e-22	0.85
	CSGALNACT2	Q8N6G5	NM_018590	NP_061060	55454	Chondroitin sulfate N-acetylgalactosaminyltransferase 2	-0.24282	0.02025	0.024085	0.71
	Total GT7 members=15
GT8	GLT8D1	Q68CQ7	NM_152932	NP_690909	55830	Glycosyltransferase 8 domain-containing protein 1	NA	NA	NA	NA
	GLT8D2	Q9H1C3	NM_031302	NP_112592	83468	Glycosyltransferase 8 domain-containing protein 2	-0.8577	1.68e-11	2.73e-11	0.73
	GXYLT1	Q4G148	NM_173601	NP_775872	283464	Glucoside xylosyltransferase 1	NA	NA	NA	NA
	GXYLT2	A0PJZ3	NM_001080393	NP_001073862	727936	Glucoside xylosyltransferase 2	0.95046	1.82e-14	3.18e-14	0.58
	GYG1	P46976	NM_004130	NP_004121	2992	Glycogenin-1	-1.2229	2.22e-20	5.37e-20	0.049
	GYG2	O15488	NM_003918	NP_003909	8908	Glycogenin-2	0.056752	0.6941	0.71693	0.24
	LARGE1	O95461	NM_004737	NP_004728	9215	Glycosyltransferase-like protein LARGE1	NA	NA	NA	NA
	LARGE2	Q8N3Y3	NM_152312	NP_689525	120071	Glycosyltransferase-like protein LARGE2	NA	NA	NA	NA
	XXYLT1	Q8NBI6	NM_152531	NP_689744	152002	Xyloside xylosyltransferase 1	0.65988	8.86e-15	1.6e-14	0.96
	Total GT8 members=9
GT10	FUT3	P21217	NM_000149	NP_000140	2525	Galactoside 3(4)-L-fucosyltransferase	2.2099	3.99e-08	5.85e-08	0.37
	FUT4	P22083	NM_002033	NP_002024	2526	Alpha-(1,3)-fucosyltransferase 4	0.97272	3.71e-18	8.2e-18	0.62
	FUT5	Q11128	NM_002034	NP_002025	2527	Alpha-(1,3)-fucosyltransferase 5	NA	NA	NA	NA
	FUT6	P51993	NM_000150	NP_000141	2528	Alpha-(1,3)-fucosyltransferase 6	1.1038	0.010469	0.013044	0.83
	FUT7	Q11130	NM_004479	NP_004470	2529	Alpha-(1,3)-fucosyltransferase 7	-0.48938	0.0002439	0.0003191	0.25
	FUT9	Q9Y231	NM_006581	NP_006572	10690	Alpha-(1,3)-fucosyltransferase 9	1.3158	1.15e-10	1.76e-10	0.94
	FUT10	Q6P4F1	NM_032664	NP_116053	84750	Alpha-(1,3)-fucosyltransferase 10	0.59331	5.07e-17	1.01e-16	0.92
	FUT11	Q495W5	NM_173540	NP_775811	170384	Alpha-(1,3)-fucosyltransferase 11	NA	NA	NA	NA
	Total GT10 members=8
GT11	FUT1	P19526	NM_000148	NP_000139	2523	Galactoside 2-alpha-L-fucosyltransferase 1	0.93014	3.38e-18	7.59e-18	0.098
	FUT2	Q10981	NM_000511	NP_000502	2524	Galactoside 2-alpha-L-fucosyltransferase 2	2.5629	2.01e-25	6.3e-25	0.78
	Total GT11 members=2
GT12	B4GALNT1	Q8N636	NM_001478	NP_001469	2583	Beta-1,4 N-acetylgalactosaminyltransferase 1	-0.32038	0.056943	0.064783	0.59
	B4GALNT2	Q8NHY0	NM_153446	NP_703147	124872	Beta-1,4 N-acetylgalactosaminyltransferase 2	1.8994	8.02e-22	2.17e-21	0.43
	Total GT12 members=2
GT13	MGAT1	P26572	NM_001114618	NP_001108090	4245	Alpha-1,3-mannosyl-glycoprotein 2-beta-N-acetylglucosaminyltransferase	-0.90516	3.15e-21	7.97e-21	0.14
	POMGNT1	Q8WZA1	NM_017739	NP_060209	55624	Protein O-linked-mannose beta-1,2-N-acetylglucosaminyltransferase 1	-0.33785	6.34e-05	8.36e-05	0.43
	Total GT13 members=2
GT14	GCNT1	Q02742	NM_001097634	NP_001091103	2650	Beta-1,3-galactosyl-O-glycosyl-glycoprotein beta-1,6-N-acetylglucosaminyltransferase (Core 2-branching enzyme)	2.0894	1.46e-72	2.3916	0.64
	GCNT2A	Q8N0V5	NM_145649	NP_663624	2651	N-acetyllactosaminide beta-1,6-N-acetylglucosaminyl-transferase, isoform A (I-branching enzyme)	NA	NA	NA	NA
	GCNT2B	Q06430	NM_001491	NP_001482	2651	N-acetyllactosaminide beta-1,6-N-acetylglucosaminyl-transferase, isoform B (I-branching enzyme)	NA	NA	NA	NA
	GCNT2C	Q8NFS9	NM_145655	NP_663630	2651	N-acetyllactosaminide beta-1,6-N-acetylglucosaminyl-transferase, isoform C (I-branching enzyme)	NA	NA	NA	NA
	GCNT3	O95395	NM_004751	NP_004742	9245	Beta-1,3-galactosyl-O-glycosyl-glycoprotein beta-1,6-N-acetylglucosaminyltransferase 3 (Core 2/core 4 beta-1,6-N-acetylglucosaminyltransferase)	4.1106	4.42e-27	1.45e-26	0.75
	GCNT4	Q9P109	NM_016591	NP_057675	51301	Beta-1,3-galactosyl-O-glycosyl-glycoprotein beta-1,6-N-acetylglucosaminyltransferase 4 (Core 2-branching enzyme 3)	-1.3218	3.9e-37	1.86e-36	0.65
	GCNT7	Q6ZNI0	NM_080615	NP_542182	140687	Beta-1,3-galactosyl-O-glycosyl-glycoprotein beta-1,6-N-acetylglucosaminyltransferase 7	0.93544	5.55e-20	1.3e-19	0.12
	RTFDC1	Q9BY42	NM_001283035	NP_001269964	51507	Protein RTF2 homolog	NA	NA	NA	NA
	XYLT1	Q86Y38	NM_022166	NP_071449	64131	Xylosyltransferase 1 (Peptide O-xylosyltransferase 1)	-1.0744	9.75e-24	2.94e-23	0.44
	XYLT2	Q9H1B5	NM_022167	NP_071450	64132	Xylosyltransferase 2 (Peptide O-xylosyltransferase 2)	NA	NA	NA	NA
	Total GT14 members=10
GT16	MGAT2	Q10469	NM_002408	NP_002399	4247	Alpha-1,6-mannosyl-glycoprotein 2-beta-N-acetylglucosaminyltransferase (GlcNAc-T II)	NA	NA	NA	NA
	Total GT16 members=1
GT17	MGAT3	Q09327	NM_002409	NP_002400	4248	Beta-1,4-mannosyl-glycoprotein 4-beta-N-acetylglucosaminyltransferase (GlcNAc-T III)	-0.018192	0.88108	0.88108	0.72
	Total GT17 members=1
GT18	MGAT5	Q09328	NM_002410	NP_002401	4249	Alpha-1,6-mannosylglycoprotein 6-beta-N-acetylglucosaminyltransferase A (GNT-V)	0.85942	2.32e-21	6.07e-21	0.84
	MGAT5B	Q3V5L5	NM_144677	NP_653278	146664	Alpha-1,6-mannosylglycoprotein 6-beta-N-acetylglucosaminyltransferase B (GNT-Vb, GNT-IX)	-0.76021	1.02e-10	1.6e-10	0.76
	Total GT18 members=2
GT21	UGCG	Q16739	NM_003358	NP_003349	7357	Ceramide glucosyltransferase	-0.2509	0.022579	0.026654	0.38
	Total GT21 members=1
GT22	ALG12	Q9BV10	NM_024105	NP_077010	79087	Dol-P-Man:Man(7)GlcNAc(2)-PP-Dol alpha-1,6-mannosyltransferase	NA	NA	NA	NA
	ALG9	Q9H6U8	NM_024740	NP_079016	79796	Alpha-1,2-mannosyltransferase ALG9	NA	NA	NA	NA
	PIGB	Q92521	NM_004855	NP_004846	9488	GPI mannosyltransferase 3 (GPI-MT-III)	NA	NA	NA	NA
	PIGZ	Q86VD9	NM_025163	NP_079439	80235	GPI mannosyltransferase 4 (GPI-MT-IV)	-0.78609	1.3e-16	2.55e-16	0.68
	Total GT22 members=4
GT23	FUT8	Q9BYC5	NM_178155	NP_835368	2530	Alpha-(1,6)-fucosyltransferase	1.5197	5.08e-65	5.32e-64	0.8
	Total GT23 members=1
GT24	UGGT1	Q9NYU2	NM_020120	NP_064505	56886	UDP-glucose:glycoprotein glucosyltransferase 1	NA	NA	NA	NA
	UGGT2	Q9NYU1	NM_020121	NP_064506	55757	UDP-glucose:glycoprotein glucosyltransferase 2	-0.17139	0.071582	0.080275	0.97
	Total GT24 members=2
GT25	CERCAM	Q5T4B2	NM_016174	NP_057258	51148	Probable inactive glycosyltransferase 25 family member 3	-0.16221	0.13799	0.15257	0.28
	COLGALT1	Q8NBJ5	NM_024656	NP_078932	79709	Procollagen galactosyltransferase 1	0.10237	0.26985	0.29218	0.67
	COLGALT2	Q8IYK4	NM_015101	NP_055916	23127	Procollagen galactosyltransferase 2 *KDEL not deleted in N-term fusion*	-0.88479	8.07e-07	1.15e-06	0.75
	Total GT25 members=3
GT27	GALNT1	Q10472	NM_020474	NP_065207	2589	Polypeptide N-acetylgalactosaminyltransferase 1	0.64635	6.23e-10	9.4e-10	0.52
	GALNT2	Q10471	NM_004481	NP_004472	2590	Polypeptide N-acetylgalactosaminyltransferase 2	-0.17033	0.14225	0.15618	0.47
	GALNT3	Q14435	NM_004482	NP_004473	2591	Polypeptide N-acetylgalactosaminyltransferase 3	3.3315	1.08e-50	7.37e-50	0.21
	GALNT4	Q8N4A0	NM_003774	NP_003765	8693	Polypeptide N-acetylgalactosaminyltransferase 4	2.5754	1.66e-77	2.37e-76	0.87
	GALNT5	Q7Z7M9	NM_014568	NP_055383	11227	Polypeptide N-acetylgalactosaminyltransferase 5	3.0388	1.19e-29	4.08e-29	0.62
	GALNT6	Q8NCL4	NM_007210	NP_009141	11226	Polypeptide N-acetylgalactosaminyltransferase 6	3.4374	2.83e-126	4.44e-124	0.95
	GALNT7	Q86SF2	NM_017423	NP_059119	51809	Polypeptide N-acetylgalactosaminyltransferase 7	1.1549	4.66e-31	1.66e-30	0.48
	GALNT8	Q9NY28	NM_017417	NP_059113	26290	Polypeptide N-acetylgalactosaminyltransferase 8	-1.9235	1.57e-20	3.84e-20	NA
	GALNT9	Q9HCQ5	NM_001122636	NP_001116108	50614	Polypeptide N-acetylgalactosaminyltransferase 9	-1.7684	4.19e-32	1.6e-31	0.43
	GALNT10	Q86SR1	NM_198321	NP_938080	55568	Polypeptide N-acetylgalactosaminyltransferase 10	0.3844	0.00029231	0.00037928	0.77
	GALNT11	Q8NCW6	NM_022087	NP_071370	63917	Polypeptide N-acetylgalactosaminyltransferase 11	NA	NA	NA	NA
	GALNT12	Q8IXK2	NM_024642	NP_078918	79695	Polypeptide N-acetylgalactosaminyltransferase 12	-0.65876	1.06e-10	1.65e-10	0.87
	GALNT13	Q8IUC8	NM_052917	NP_443149	114805	Polypeptide N-acetylgalactosaminyltransferase 13	0.0551	0.76281	0.77767	0.095
	GALNT14	Q96FL9	NM_024572	NP_078848	79623	Polypeptide N-acetylgalactosaminyltransferase 14	0.61625	0.019568	0.023632	0.3
	GALNT15	Q8N3T1	NM_054110	NP_473451	117248	Polypeptide N-acetylgalactosaminyltransferase 15	-4.3203	2.87e-107	7.51e-106	0.84
	GALNT16	Q8N428	NM_001168368	NP_001161840	57452	Polypeptide N-acetylgalactosaminyltransferase 16	-3.98	1.32e-120	6.93e-119	0.73
	GALNT17	Q49A17	NM_001034845	NP_001030017	442117	Polypeptide N-acetylgalactosaminyltransferase 17	NA	NA	NA	NA
	GALNT18	Q6P9A2	NM_198516	NP_940918	374378	Polypeptide N-acetylgalactosaminyltransferase 18	-0.90601	1.03e-15	1.97e-15	0.66
	WBSCR17	Q6IS24	NM_022479	NP_071924	64409	Polypeptide N-acetylgalactosaminyltransferase 19 (Williams-Beuren syndrome chromosome region 17 protein)	NA	NA	NA	NA
	GALNT20	Q7Z4T8	NM_145292	NP_660335	168391	Polypeptide N-acetylgalactosaminyltransferase 20 (Inactive polypeptide N-acetylgalactosaminyltransferase-like protein 5)	NA	NA	NA	NA
	Total GT27 members=20
GT29	ST3GAL1	Q11201	NM_003033	NP_003024	6482	CMP-N-acetylneuraminate-beta-galactosamide-alpha-2,3-sialyltransferase 1 (ST3Gal I)	0.048816	0.62546	0.65465	0.94
	ST3GAL2	Q16842	NM_006927	NP_008858	6483	CMP-N-acetylneuraminate-beta-galactosamide-alpha-2,3-sialyltransferase 2 (ST3Gal II)	0.16377	0.11719	0.13049	0.48
	ST3GAL3	Q11203	NM_006279	NP_777623	6487	CMP-N-acetylneuraminate-beta-1,4-galactoside alpha-2,3-sialyltransferase 3 (ST3Gal III)	-1.7181	1.19e-36	5.52e-36	0.45
	ST3GAL4	Q11206	NM_006278	NP_006269	6484	CMP-N-acetylneuraminate-beta-galactosamide-alpha-2,3-sialyltransferase 4 (ST3Gal IV)	-1.6512	5.65e-46	3.55e-45	0.016
	ST3GAL5	Q9UNP4	NM_003896	NP_003887	8869	CMP-NeuAc:lactosylceramide alpha-2,3-sialyltransferase 5 (GM3 synthase)	-1.3237	3.65e-36	1.59e-35	0.62
	ST3GAL6	Q9Y274	NM_006100	NP_006091	10402	CMP-NeuAc:beta-galactoside alpha-2,3-sialyltransferase 6 (Type 2 lactosamine alpha-2,3-sialyltransferase)	-1.0489	4.77e-32	1.78e-31	0.55
	ST6GAL1	P15907	NM_173216	NP_775323	6480	Beta-galactoside alpha-2,6-sialyltransferase 1 (ST6Gal I)	0.84083	7.05e-15	1.29e-14	0.94
	ST6GAL2	Q96JF0	NM_032528	NP_115917	84620	Beta-galactoside alpha-2,6-sialyltransferase 2 (ST6Gal II)	-2.7809	9.59e-48	6.27e-47	0.082
	ST6GALNAC1	Q9NSC7	NM_018414	NP_060884	55808	Alpha-N-acetylgalactosaminide alpha-2,6-sialyltransferase 1 (ST6GalNAc I)	-0.053502	0.80341	0.81378	0.96
	ST6GALNAC2	Q9UJ37	NM_006456	NP_006447	10610	Alpha-N-acetylgalactosaminide alpha-2,6-sialyltransferase 2 (ST6GalNAc II)	-0.30093	0.011433	0.013915	0.9
	ST6GALNAC3	Q8NDV1	NM_152996	NP_694541	256435	Alpha-N-acetylgalactosaminide alpha-2,6-sialyltransferase 3 (ST6GalNAc III)	-1.4247	9.68e-34	3.9e-33	0.74
	ST6GALNAC4	Q9H4F1	NM_175039	NP_778204	27090	Alpha-N-acetyl-neuraminyl-2,3-beta-galactosyl-1,3-N-acetyl-galactosaminide alpha-2,6-sialyltransferase (ST6GalNAc IV)	-0.16549	0.043256	0.049935	0.2
	ST6GALNAC5	Q9BVH7	NM_030965	NP_112227	81849	Alpha-N-acetylgalactosaminide alpha-2,6-sialyltransferase 5 (ST6GalNAc V)	-0.51633	5.47e-05	7.34e-05	0.56
	ST6GALNAC6	Q969X2	NM_013443	NP_038471	30815	Alpha-N-acetylgalactosaminide alpha-2,6-sialyltransferase 6 ST6GalNAc VI)	-2.6056	4.28e-105	7.46e-104	0.67
	ST8SIA1	Q92185	NM_003034	NP_003025	6489	Alpha-N-acetylneuraminide alpha-2,8-sialyltransferase (ST8Sia I)	-1.8208	6.26e-39	3.17e-38	0.2
	ST8SIA2	Q92186	NM_006011	NP_006002	8128	Alpha-2,8-sialyltransferase 8B (ST8Sia II)	1.9434	7.84e-31	2.74e-30	0.87
	ST8SIA3	O43173	NM_015879	NP_056963	51046	Sia-alpha-2,3-Gal-beta-1,4-GlcNAc-R:alpha 2,8-sialyltransferase (ST8Sia III)	-2.9263	2.74e-56	2.27e-55	NA
	ST8SIA4	Q92187	NM_005668	NP_005659	7903	CMP-N-acetylneuraminate-poly-alpha-2,8-sialyltransferase (ST8Sia IV)	1.1912	2.9e-40	1.52e-39	0.27
	ST8SIA5	O15466	NM_013305	NP_037437	29906	CMP-N-acetylneuraminate-poly-alpha-2,8-sialyltransferase (ST8Sia V)	-1.0502	4.2e-18	9.16e-18	0.69
	ST8SIA6	P61647	NM_001004470	NP_001004470	338596	CMP-N-acetylneuraminate-poly-alpha-2,8-sialyltransferase (ST8Sia VI)	-0.8914	3.65e-13	6.29e-13	0.94
	Total GT29 members=20
GT31	B3GALNT1	O75752	NM_003781	NP_003772	8706	UDP-GalNAc:beta-1,3-N-acetylgalactosaminyltransferase 1	0.81476	5.01e-23	1.43e-22	0.67
	B3GALNT2	Q8NCR0	NM_152490	NP_689703	148789	UDP-GalNAc:beta-1,3-N-acetylgalactosaminyltransferase 2	0.40143	5.93e-06	8.38e-06	NA
	B3GALT1	Q9Y5Z6	NM_020981	NP_066191	8708	Beta-1,3-galactosyltransferase 1	-0.60419	6.27e-05	8.34e-05	NA
	B3GALT2	O43825	NM_003783	NP_003774	8707	Beta-1,3-galactosyltransferase 2	-0.24941	0.044173	0.050622	NA
	B3GALT4	O96024	NM_003782	NP_003773	8705	Beta-1,3-galactosyltransferase 4	-1.1643	2.76e-36	1.24e-35	0.99
	B3GALT5	Q9Y2C3	NM_006057	NP_006048	10317	Beta-1,3-galactosyltransferase 5	0.87065	4.77e-05	6.46e-05	0.91
	B3GALT6	Q96L58	NM_080605	NP_542172	126792	Beta-1,3-galactosyltransferase 6	NA	NA	NA	NA
	B3GLCT	Q6Y288	NM_194318	NP_919299	145173	Beta-1,3-glucosyltransferase	0.16997	0.023457	0.027483	0.056
	B3GNT2	Q9NY97	NM_006577	NP_006568	10678	UDP-GlcNAc:betaGal beta-1,3-N-acetylglucosaminyltransferase 2	0.86591	2.9e-17	5.83e-17	0.0045
	B3GNT3	Q9Y2A9	NM_014256	NP_055071	10331	UDP-GlcNAc:betaGal beta-1,3-N-acetylglucosaminyltransferase 3	3.9943	3.14e-34	1.33e-33	0.73
	B3GNT4	Q9C0J1	NM_030765	NP_110392	79369	UDP-GlcNAc:betaGal beta-1,3-N-acetylglucosaminyltransferase 4	0.9879	5.6e-15	1.03e-14	0.38
	B3GNT5	Q9BYG0	NM_032047	NP_114436	84002	Lactosylceramide 1,3-N-acetyl-beta-D-glucosaminyltransferase	2.3414	1.62e-42	9.4e-42	0.34
	B3GNT6	Q6ZMB0	NM_138706	NP_619651	192134	Acetylgalactosaminyl-O-glycosyl-glycoprotein beta-1,3-N-acetylglucosaminyltransferase	0.32116	0.32198	0.34388	0.71
	B3GNT7	Q8NFL0	NM_145236	NP_660279	93010	UDP-GlcNAc:betaGal beta-1,3-N-acetylglucosaminyltransferase 7	2.3916	1.27e-69	1.43e-68	0.85
	B3GNT8	Q7Z7M8	NM_198540	NP_940942	374907	UDP-GlcNAc:betaGal beta-1,3-N-acetylglucosaminyltransferase 8	-0.92192	6.28e-08	9.13e-08	0.71
	B3GNT9	Q6UX72	NM_033309	NP_171608	84752	UDP-GlcNAc:betaGal beta-1,3-N-acetylglucosaminyltransferase 9	-0.057717	0.55459	0.58436	0.89
	C1GALT1	Q9NS00	NM_020156	NP_064541	56913	Glycoprotein-N-acetylgalactosamine 3-beta-galactosyltransferase 1	1.1192	2.81e-23	8.23e-23	0.99
	C1GALT1C1	Q96EU7	NM_152692	NP_689905	29071	C1GALT1-specific chaperone 1	0.65505	6.9e-18	1.48e-17	0.067
	CHPF	Q8IZ52	NM_024536	NP_078812	79586	Chondroitin sulfate synthase 2	1.8543	6.73e-83	2.5754	0.51
	CHPF2	Q9P2E5	NM_019015	NP_061888	54480	Chondroitin sulfate glucuronyltransferase	0.6002	4.62e-13	7.88e-13	0.92
	CHSY1	Q86X52	NM_014918	NP_055733	22856	Chondroitin sulfate synthase 1	NA	NA	NA	NA
	CHSY3	Q70JA7	NM_175856	NP_787052	337876	Chondroitin sulfate synthase 3	0.42893	7.01e-06	9.82e-06	0.37
	LFNG	Q8NES3	NM_001040167	NP_001035257	3955	Beta-1,3-N-acetylglucosaminyltransferase lunatic fringe	0.91099	1.6e-16	3.11e-16	0.7
	MFNG	O00587	NM_002405	NP_002396	4242	Beta-1,3-N-acetylglucosaminyltransferase manic fringe	-1.278	1.67e-38	8.21e-38	0.89
	RFNG	Q9Y644	NM_002917	NP_002908	5986	Beta-1,3-N-acetylglucosaminyltransferase radical fringe	-0.8656	2.83e-23	8.23e-23	0.75
	Total GT31 members=25
GT32	A4GNT	Q9UNA3	NM_016161	NP_057245	51146	Alpha-1,4-N-acetylglucosaminyltransferase	0.17317	0.31515	0.3389	0.46
	A4GALT	Q9NPC4	NM_017436	NP_059132	53947	Lactosylceramide 4-alpha-galactosyltransferase	-1.8605	1.28e-54	9.6e-54	0.16
	Total GT32 members=2
GT33	ALG1	Q9BT22	NM_019109	NP_061982	56052	Chitobiosyldiphosphodolichol beta-mannosyltransferase	NA	NA	NA	NA
	Total GT33 members=1
GT35	PYGB	P11216	NM_002862	NP_002853	5834	Glycogen phosphorylase, brain form	-0.71503	1.13e-07	1.62e-07	0.49
	PYGL	P06737	NM_002863	NP_002854	5836	Glycogen phosphorylase, liver form	-0.27339	0.062604	0.070711	0.67
	PYGM	P11217	NM_005609	NP_005600	5837	Glycogen phosphorylase, muscle form	-4.7835	4.11e-106	9.23e-105	0.5
	Total GT35 members=3
GT39	POMT1	Q9Y6A1	NM_007171	NP_009102	10585	Protein O-mannosyl-transferase 1	-1.463	2.75e-111	8.95e-110	0.55
	POMT2	Q9UKY4	NM_013382	NP_037514	29954	Protein O-mannosyl-transferase 2	-0.65788	1.36e-15	2.57e-15	0.63
	Total GT39 members=2
GT41	OGT	O15294	NM_181672	NP_858058	8473	UDP-N-acetylglucosamine--peptide N-acetylglucosaminyltransferase 110 kDa subunit	-1.1067	3.91e-26	1.25e-25	0.13
	Total GT41 members=1
GT43	B3GAT1	Q9P2W7	NM_018644	NP_061114	27087	Galactosylgalactosylxylosylprotein 3-beta-glucuronosyltransferase 1	-1.2753	1.55e-27	5.19e-27	0.52
	B3GAT2	Q9NPZ5	NM_080742	NP_542780	135152	Galactosylgalactosylxylosylprotein 3-beta-glucuronosyltransferase 2	-1.2933	2.25e-43	1.36e-42	0.1
	B3GAT3	O94766	NM_012200	NP_036332	26229	Galactosylgalactosylxylosylprotein 3-beta-glucuronosyltransferase 3	-0.81565	3.7e-22	1.02e-21	0.66
	Total GT43 members=3
GT47	EXT1	Q16394	NM_000127	NP_000118	2131	Exostosin-1	1.2247	5.22e-42	2.93e-41	0.41
	EXT2	Q93063	NM_000401	NP_000392	2132	Exostosin-2	NA	NA	NA	NA
	EXTL1	Q92935	NM_004455	NP_004446	2134	Exostosin-like 1	-2.3681	1.14e-53	8.11e-53	0.88
	EXTL3	O43909	NM_001440	NP_001431	2137	Exostosin-like 3	0.018546	0.84738	0.85281	0.87
	Total GT47 members=4
GT49	B4GAT1	O43505	NM_006876	NP_006867	11041	Beta-1,4-glucuronyltransferase 1	-1.0753	2.5e-21	6.44e-21	0.81
	LARGE1	O95461	NM_004737 /NM_133642	NP_004728/NP_598397	9215	Glycosyltransferase-like protein LARGE1	NA	NA	NA	NA
	LARGE2	Q8N3Y3	NM_152312	NP_689525	120071	Glycosyltransferase-like protein LARGE2	NA	NA	NA	NA
	Total GT49 members=3
GT50	PIGM	Q9H3S5	NM_145167	NP_660150	93183	GPI mannosyltransferase 1	NA	NA	NA	NA
	Total GT50 members=1
GT54	MGAT4A	Q9UM21	NM_012214	NP_036346	11320	Alpha-1,3-mannosyl-glycoprotein 4-beta-N-acetylglucosaminyltransferase A	0.27777	0.0040168	0.0050452	0.14
	MGAT4B	Q9UQ53	NM_014275	NP_055090	11282	Alpha-1,3-mannosyl-glycoprotein 4-beta-N-acetylglucosaminyltransferase B	0.77883	1.63e-15	3.04e-15	0.95
	MGAT4C	Q9UBM8	NM_013244	NP_037376	25834	Alpha-1,3-mannosyl-glycoprotein 4-beta-N-acetylglucosaminyltransferase C	-2.6392	2.72e-55	2.14e-54	0.25
	MGAT4D	A6NG13	NM_001277353	NP_001264282	152586	Alpha-1,3-mannosyl-glycoprotein 4-beta-N-acetylglucosaminyltransferase-like protein MGAT4D	NA	NA	NA	NA
	Total GT54 members=4
GT57	ALG6	Q9Y672	NM_013339	NP_037471	29929	Dolichyl pyrophosphate Man9GlcNAc2 alpha-1,3-glucosyltransferase	0.68782	1.06e-17	2.26e-17	0.18
	ALG8	Q9BVK2	NM_024079	NP_076984	79053	Dolichyl pyrophosphate Glc1Man9GlcNAc2 alpha-1,3-glucosyltransferase	0.9199	5.67e-32	2.07e-31	0.88
	Total GT57 members=2
GT58	ALG3	Q92685	NM_005787	NP_005778	10195	Dol-P-Man:Man(5)GlcNAc(2)-PP-Dol alpha-1,3-mannosyltransferase	1.4594	3.9e-59	3.6e-58	0.84
	Total GT58 members=1
GT59	ALG10	Q5BKT4	NM_032834	NP_116223	84920	Dol-P-Glc:Glc(2)Man(9)GlcNAc(2)-PP-Dol alpha-1,2-glucosyltransferase	1.4142	4.26e-75	2.0894	0.82
	Total GT59 members=1
GT61	EOGT	Q5NDL2	NM_001278689	NM_001278689	285203	EGF domain-specific O-linked N-acetylglucosamine transferase	-0.86079	1.34e-14	2.37e-14	0.84
	POMGNT2	Q8NAT1	NM_032806	NP_116195	84892	Protein O-linked-mannose beta-1,4-N-acetylglucosaminyltransferase 2	-0.8614	1.35e-17	2.83e-17	0.87
	Total GT61 members=2
GT64	EXT1	Q16394	NM_000127	NP_000118	2131	Exostosin-1	NA	NA	NA	NA
	EXT2	Q93063	NM_000401	NP_000392	2132	Exostosin-2	NA	NA	NA	NA
	EXTL1	Q92935	NM_004455	NP_004446	2134	Exostosin-like 1	NA	NA	NA	NA
	EXTL2	Q9UBQ6	NM_001439	NP_001430	2135	Exostosin-like 2 (one domain: alpha-1,4-GlcNAc transferase activity)	-0.50049	7.97e-06	1.1e-05	0.98
	EXTL3	O43909	NM_001440	NP_001431	2137	Exostosin-like 3	NA	NA	NA	NA
	Total GT64 members=5
GT65	POFUT1	Q9H488	NM_015352	NP_056167	23509	GDP-fucose protein O-fucosyltransferase 1	NA	NA	NA	NA
	Total GT65 members=1
GT66	STT3A	P46977	NM_001278503	NP_001265432	3703	Dolichyl-diphosphooligosaccharide--protein glycosyltransferase subunit STT3A	NA	NA	NA	NA
	STT3B	Q8TCJ2	NM_178862	NP_849193	201595	Dolichyl-diphosphooligosaccharide--protein glycosyltransferase subunit STT3B	NA	NA	NA	NA
	Total GT66 members=2
GT68	POFUT2	Q9Y2G5	NM_015227	NP_056042	23275	GDP-fucose protein O-fucosyltransferase 2	-1.1072	8.95e-34	3.7e-33	0.81
	Total GT68 members=1
GT76	PIGV	Q9NUD9	NM_001202554	NP_001189483	555650	GPI mannosyltransferase 2	NA	NA	NA	NA
	Total GT76 members=1
GT90	KDELC1	Q6UW63	NM_024089	NP_076994	79070	KDEL motif-containing protein 1	NA	NA	NA	NA
	POGLUT1	Q8NBL1	NM_152305	NP_689518	56983	Protein O-glucosyltransferase 1	NA	NA	NA	NA
	KDELC2	Q7Z4H8	NM_153705	NP_714916	143888	KDEL motif-containing protein 2	NA	NA	NA	NA
	Total GT90 members=2
GT98	DPY19L1	Q21PZl1	NM_015283	NP_056098	23333	Probable C-mannosyltransferase DPY19L1	1.4633	1.73e-59	1.7e-58	0.93
	DPY19L2	Q6NUT2	NM_173812	NP_776173	283417	Probable C-mannosyltransferase DPY19L2	-3.6741	1.72e-123	1.35e-121	0.89
	DPY19L3	Q6ZPD9	NM_207325	NP_997208	147991	Probable C-mannosyltransferase DPY19L3	NA	NA	NA	NA
	Total GT98 members=3
	NA: Data not available or not complete.
