# Supplementary material for: Construction and investigation of β3GNT2-associated regulatory network in esophageal carcinoma
Source: Cell Mol Biol Lett. 2022 Jan 24;27:8. doi: 10.1186/s11658-022-00306-y (PMC8903709; doi:10.1186/s11658-022-00306-y)
Supplement: Supplementary file 3 — Additional file 3: Table S2. Differentially expressed genes correlated with β3GNT2 in ESCA based on the LinkedOmics platform. [file 11658_2022_306_MOESM3_ESM.xls]

## Sheet: lo_result_89553
Table S2: Differentially expressed genes correlated with β3GNT2 in ESCA based on the LinkedOmics database.
Query	Statistic	P-value	FDR (BH)	Event_SD	Event_TD
A1BG	-0.0582436	0.432256	0.64234	184	184
A1CF	0.218314	0.00290928	0.0242922	184	114
A2BP1	0.00582203	0.937481	0.972238	184	91
A2LD1	0.210478	0.00413327	0.0307628	184	184
A2ML1	-0.0190305	0.797637	0.896597	184	175
A2M	0.0406393	0.583878	0.763542	184	184
A4GALT	-0.204272	0.00541273	0.0367416	184	184
A4GNT	0.0690155	0.351904	0.570059	184	154
AAA1	0.0663239	0.371046	0.588508	184	130
AAAS	-0.24839	0.00067435	0.00925164	184	184
AACSL	-0.118551	0.108977	0.270668	184	146
AACS	-0.101753	0.169314	0.359434	184	184
AADACL2	-0.0707469	0.339925	0.557862	184	127
AADACL3	-0.0171042	0.817743	0.908603	184	56
AADACL4	-0.026825	0.717758	0.849601	184	21
AADAC	0.0379612	0.608927	0.779293	184	180
AADAT	-0.126922	0.086002	0.231376	184	183
AAGAB	0.203207	0.00566486	0.037866	184	184
AAK1	0.117139	0.11329	0.277305	184	184
AAMP	0.0282466	0.703485	0.840742	184	184
AANAT	-0.00239342	0.974277	0.98816	184	171
AARS2	0.0314929	0.671286	0.819308	184	184
AARSD1	-0.12338	0.0952003	0.247974	184	184
AARS	-0.282906	9.97656e-05	0.00271892	184	184
AASDHPPT	-0.104943	0.15627	0.341206	184	184
AASDH	-0.182441	0.0131851	0.06662	184	184
AASS	-0.0235007	0.751509	0.870027	184	184
AATF	0.0110986	0.881138	0.943277	184	184
AATK	0.150676	0.0411896	0.142855	184	184
ABAT	0.122568	0.0974154	0.251855	184	184
ABCA10	0.203735	0.00553868	0.0373041	184	183
ABCA11P	-0.0336571	0.650142	0.805082	184	184
ABCA12	0.0880374	0.234689	0.443191	184	183
ABCA13	0.0382555	0.606151	0.777077	184	184
ABCA17P	-0.139908	0.0581981	0.179085	184	177
ABCA1	-0.0636365	0.390785	0.605789	184	184
ABCA2	-0.172811	0.0189849	0.084968	184	184
ABCA3	-0.0519585	0.483634	0.685605	184	184
ABCA4	-0.112998	0.126703	0.297944	184	181
ABCA5	0.22745	0.00190238	0.0184202	184	184
ABCA6	0.116174	0.116313	0.282132	184	182
ABCA7	0.077224	0.297442	0.514322	184	184
ABCA8	0.0583968	0.431044	0.641154	184	176
ABCA9	0.0939467	0.204628	0.405869	184	182
ABCB10	0.0125634	0.865589	0.935613	184	184
ABCB11	0.1468	0.0467559	0.155339	184	127
ABCB1	0.114003	0.123342	0.293422	184	184
ABCB4	0.135091	0.0674946	0.196806	184	184
ABCB5	-0.0322835	0.663531	0.81495	184	140
ABCB6	-0.132569	0.0728243	0.207712	184	184
ABCB7	0.0541485	0.465368	0.669804	184	184
ABCB8	-0.00693379	0.925574	0.967262	184	184
ABCB9	-0.15627	0.0341465	0.125777	184	184
ABCC10	0.0382387	0.606309	0.777098	184	184
ABCC11	-0.0101844	0.890865	0.949413	184	176
ABCC12	0.141809	0.0548324	0.17247	184	49
ABCC13	0.207679	0.00467223	0.0331567	184	113
ABCC1	-0.192931	0.00869278	0.0504428	184	184
ABCC2	0.139675	0.0586231	0.179788	184	184
ABCC3	0.196397	0.00754048	0.0458392	184	184
ABCC4	0.0530907	0.474143	0.676483	184	184
ABCC5	-0.140674	0.0568233	0.17639	184	184
ABCC6P1	0.204535	0.0053521	0.0364529	184	141
ABCC6P2	0.114565	0.121491	0.290404	184	177
ABCC6	0.202831	0.00575639	0.0382494	184	184
ABCC8	-0.0180577	0.807775	0.903258	184	111
ABCC9	-0.018363	0.80459	0.901027	184	184
ABCD1	0.0523242	0.480557	0.682712	184	184
ABCD2	0.0850614	0.250949	0.461984	184	182
ABCD3	0.273931	0.000168098	0.00377846	184	184
ABCD4	-0.0466611	0.529368	0.721882	184	184
ABCE1	-0.0494484	0.505035	0.702177	184	184
ABCF1	0.0402516	0.587475	0.766013	184	184
ABCF2	-0.140347	0.0574067	0.17736	184	184
ABCF3	-0.280385	0.000115715	0.00298399	184	184
ABCG1	0.10725	0.147315	0.328746	184	184
ABCG2	-0.0462531	0.532979	0.725038	184	184
ABCG4	-0.025429	0.731869	0.858915	184	183
ABCG5	0.246078	0.000759518	0.0100109	184	178
ABCG8	0.308113	2.09099e-05	0.0010003	184	133
ABHD10	-0.0472566	0.52412	0.71796	184	184
ABHD11	0.0387953	0.601075	0.77395	184	184
ABHD12B	0.02128	0.774325	0.883114	184	159
ABHD12	-0.0652444	0.3789	0.595197	184	184
ABHD13	0.353562	8.51348e-07	0.000140542	184	184
ABHD14A	-0.102541	0.166018	0.355211	184	184
ABHD14B	0.0650481	0.380339	0.596793	184	184
ABHD15	0.0287781	0.698175	0.837025	184	184
ABHD1	-0.130958	0.0764045	0.214538	184	179
ABHD2	0.212052	0.00385558	0.0294855	184	184
ABHD3	0.150408	0.0415556	0.143605	184	184
ABHD4	-0.16179	0.0282247	0.110657	184	184
ABHD5	0.177232	0.016093	0.0759759	184	184
ABHD6	-0.013069	0.860234	0.933053	184	184
ABHD8	-0.133172	0.0715215	0.205162	184	184
ABI1	0.327485	5.68678e-06	0.000471533	184	184
ABI2	-0.076493	0.302052	0.518751	184	184
ABI3BP	-0.0240168	0.746236	0.867424	184	184
ABI3	-0.0984141	0.18382	0.380458	184	184
ABL1	-0.198679	0.00685829	0.042963	184	184
ABL2	0.0679092	0.359696	0.577636	184	184
ABLIM1	0.289358	6.78067e-05	0.00211725	184	184
ABLIM2	0.140651	0.056863	0.176432	184	184
ABLIM3	0.103938	0.160293	0.347166	184	184
ABO	0.109691	0.138273	0.315215	184	182
ABP1	0.308596	2.02636e-05	0.000981436	184	184
ABRA	0.0149184	0.840702	0.922158	184	163
ABR	0.0924747	0.211842	0.41523	184	184
ABT1	0.000213623	0.997704	0.999242	184	184
ABTB1	0.0654612	0.377314	0.593969	184	184
ABTB2	0.190627	0.00954242	0.0537578	184	184
ACAA1	0.203979	0.00548099	0.0370551	184	184
ACAA2	0.183363	0.0127214	0.0652005	184	184
ACACA	-0.126381	0.0873591	0.233778	184	184
ACACB	0.053476	0.470936	0.674344	184	184
ACAD10	-0.0692124	0.350529	0.56873	184	184
ACAD11	0.0133418	0.857348	0.931437	184	184
ACAD8	0.0937399	0.20563	0.407056	184	184
ACAD9	-0.190258	0.00968535	0.0543957	184	184
ACADL	-0.0371784	0.616337	0.784565	184	152
ACADM	0.0174831	0.813779	0.906599	184	184
ACADSB	0.0619265	0.403668	0.616881	184	184
ACADS	0.0907764	0.22039	0.42573	184	184
ACADVL	0.121336	0.100854	0.257765	184	184
ACAN	0.106605	0.149779	0.332109	184	184
ACAP1	0.0540168	0.466456	0.670503	184	184
ACAP2	-0.0163416	0.825737	0.912852	184	184
ACAP3	-0.155155	0.0354631	0.129077	184	184
ACAT1	-0.0907801	0.220371	0.42573	184	184
ACAT2	-0.209332	0.00434688	0.0316508	184	184
ACBD3	0.172468	0.0192271	0.0856335	184	184
ACBD4	0.0855057	0.248473	0.459401	184	184
ACBD5	0.294856	4.84332e-05	0.00172645	184	184
ACBD6	-0.205577	0.0051174	0.0352357	184	184
ACBD7	0.00957437	0.897365	0.952029	184	184
ACCN1	-0.0569477	0.442585	0.651346	184	154
ACCN2	-0.123965	0.0936287	0.245243	184	184
ACCN3	0.163907	0.0261988	0.105466	184	184
ACCN4	0.0493198	0.506145	0.703018	184	164
ACCN5	-0.0261321	0.72475	0.853933	184	40
ACCSL	-0.10241	0.166562	0.356066	184	20
ACCS	0.0513232	0.489004	0.690367	184	184
ACD	-0.341515	2.09132e-06	0.000253927	184	184
ACE2	0.189401	0.0100239	0.0556452	184	184
ACER1	0.0897089	0.225887	0.431947	184	106
ACER2	0.163423	0.026651	0.10655	184	184
ACER3	0.235612	0.00128339	0.0142332	184	184
ACE	0.140246	0.0575878	0.177614	184	184
ACHE	0.277683	0.000135452	0.00328674	184	184
ACIN1	-0.0283172	0.702779	0.840197	184	184
ACLY	0.00757864	0.918675	0.963757	184	184
ACMSD	0.0274937	0.711032	0.844756	184	91
ACN9	-0.0747596	0.313171	0.530735	184	184
ACO1	0.0866155	0.242363	0.452423	184	184
ACO2	-0.187412	0.010851	0.0588078	184	184
ACOT11	0.14433	0.0506197	0.163509	184	184
ACOT12	0.00241767	0.974016	0.988049	184	27
ACOT13	-0.132749	0.0724339	0.206926	184	184
ACOT1	-0.1327	0.0725398	0.20711	184	184
ACOT2	-0.0866559	0.242142	0.452137	184	184
ACOT4	0.0247387	0.738881	0.86267	184	184
ACOT6	0.0519725	0.483516	0.685535	184	136
ACOT7	-0.0881478	0.2341	0.442417	184	184
ACOT8	-0.110031	0.137046	0.313541	184	184
ACOT9	-0.0547163	0.460695	0.666313	184	184
ACOX1	0.26982	0.000212221	0.00435247	184	184
ACOX2	-0.0476852	0.520359	0.714897	184	184
ACOX3	0.00291624	0.968661	0.985842	184	184
ACOXL	0.0693692	0.349436	0.567414	184	176
ACP1	0.0180281	0.808085	0.903404	184	184
ACP2	-0.108904	0.141138	0.319349	184	184
ACP5	0.0628658	0.39656	0.611306	184	184
ACP6	0.0234262	0.752272	0.870615	184	184
ACPL2	-0.0654427	0.37745	0.593969	184	184
ACPP	0.103235	0.163155	0.351324	184	184
ACPT	0.0296429	0.689567	0.830515	184	90
ACRBP	0.132835	0.0722478	0.206657	184	183
ACRC	0.317396	1.1331e-05	0.000685802	184	184
ACRV1	0.0571489	0.440972	0.65016	184	181
ACR	-0.150964	0.0408003	0.141886	184	177
ACSBG1	-0.0318227	0.668047	0.817503	184	184
ACSBG2	0.0350778	0.636412	0.797247	184	169
ACSF2	-0.105082	0.155717	0.340329	184	184
ACSF3	-0.112562	0.128184	0.299985	184	184
ACSL1	-0.12565	0.0892204	0.237324	184	184
ACSL3	0.130883	0.0765764	0.214768	184	184
ACSL4	0.138214	0.0613389	0.185351	184	184
ACSL5	0.211355	0.00397646	0.0300285	184	184
ACSL6	0.0167986	0.820944	0.910603	184	172
ACSM1	0.0691035	0.351289	0.569469	184	161
ACSM2A	0.0202605	0.784868	0.889446	184	59
ACSM2B	0.0170139	0.818688	0.909202	184	34
ACSM3	0.265073	0.000276492	0.00519454	184	184
ACSM4	-0.00297327	0.968048	0.985467	184	17
ACSM5	-0.00807863	0.91333	0.960647	184	145
ACSS1	0.00445591	0.952131	0.978251	184	184
ACSS2	0.104853	0.156627	0.341823	184	184
ACSS3	-0.0387834	0.601186	0.77395	184	183
ACTA1	-0.0205577	0.78179	0.887819	184	175
ACTA2	-0.167733	0.0228533	0.0959287	184	184
ACTBL2	0.131285	0.0756676	0.213199	184	163
ACTB	0.0176335	0.812206	0.905709	184	184
ACTC1	-0.0406435	0.58384	0.763542	184	178
ACTG1	0.0457557	0.537397	0.727854	184	184
ACTG2	-0.1483	0.0445314	0.150052	184	184
ACTL6A	-0.215487	0.0033068	0.0266396	184	184
ACTL6B	-0.00435146	0.953251	0.978716	184	23
ACTL7A	0.151781	0.0397089	0.13935	184	81
ACTL7B	0.0544541	0.46285	0.668133	184	81
ACTL8	0.163896	0.0262095	0.105487	184	165
ACTL9	-0.0451032	0.543221	0.732977	184	18
ACTN1	-0.110939	0.133817	0.30843	184	184
ACTN2	-0.182237	0.0132897	0.0669646	184	156
ACTN3	-0.0895932	0.226489	0.432614	184	124
ACTN4	0.145917	0.0481073	0.15803	184	184
ACTR10	-0.0881193	0.234252	0.442615	184	184
ACTR1A	-0.0922718	0.21285	0.41668	184	184
ACTR1B	-0.248535	0.000669304	0.00920122	184	184
ACTR2	0.445464	2.35354e-10	5.92503e-07	184	184
ACTR3B	-0.0863996	0.243543	0.453868	184	184
ACTR3C	0.148841	0.0437515	0.148443	184	184
ACTR3	0.146116	0.0477999	0.157431	184	184
ACTR5	-0.00636499	0.931664	0.969567	184	184
ACTR6	-0.149605	0.0426692	0.146141	184	184
ACTR8	0.0888736	0.230256	0.437403	184	184
ACTRT1	0.0513077	0.489136	0.690377	184	35
ACTRT2	0.00043405	0.995334	0.998128	184	12
ACVR1B	0.225201	0.00211539	0.0196761	184	184
ACVR1C	0.116453	0.11543	0.280769	184	184
ACVR1	0.0638003	0.389564	0.604687	184	184
ACVR2A	0.27351	0.000172185	0.00381917	184	184
ACVR2B	-0.0323297	0.663078	0.814769	184	184
ACVRL1	0.0922368	0.213025	0.416739	184	184
ACY1	0.0410519	0.580062	0.760527	184	184
ACY3	0.187558	0.010788	0.0585474	184	183
ACYP1	-0.113926	0.123597	0.293786	184	184
ACYP2	-0.0608525	0.411886	0.624633	184	184
ADAD1	0.0630536	0.395148	0.610205	184	15
ADAD2	-0.168484	0.0222414	0.0943515	184	153
ADAL	-0.198001	0.00705491	0.0437592	184	184
ADAM10	0.294143	5.06126e-05	0.00177895	184	184
ADAM11	-0.181762	0.0135359	0.0677301	184	184
ADAM12	-0.165381	0.0248636	0.101779	184	184
ADAM15	-0.199717	0.00656644	0.0416267	184	184
ADAM17	-0.078131	0.291787	0.507608	184	184
ADAM18	0.0496163	0.503589	0.701094	184	29
ADAM19	-0.0708188	0.339433	0.557741	184	184
ADAM20	-0.00817892	0.912259	0.959871	184	172
ADAM21P1	-0.0522916	0.480831	0.682929	184	123
ADAM21	-0.0616103	0.406077	0.619059	184	177
ADAM22	-0.0350583	0.6366	0.797298	184	182
ADAM23	-0.1874	0.0108561	0.0588078	184	184
ADAM28	0.231944	0.00153425	0.0159937	184	184
ADAM29	0.117791	0.111282	0.274277	184	54
ADAM2	-0.0206617	0.780714	0.887135	184	17
ADAM30	0.0549613	0.458687	0.665127	184	55
ADAM32	0.00550536	0.940875	0.973302	184	179
ADAM33	-0.0768229	0.299965	0.516637	184	184
ADAM3A	0.050322	0.497532	0.695956	184	10
ADAM5P	0.0614912	0.406987	0.620118	184	31
ADAM6	0.130728	0.0769271	0.215232	184	184
ADAM7	0.0455223	0.539477	0.729738	184	19
ADAM8	0.113091	0.126388	0.297587	184	184
ADAM9	0.281822	0.000106355	0.00284838	184	184
ADAMDEC1	0.0103184	0.889438	0.94849	184	184
ADAMTS10	-0.0374556	0.613708	0.782885	184	184
ADAMTS12	-0.07516	0.310579	0.528166	184	184
ADAMTS13	-0.0853703	0.249226	0.460149	184	184
ADAMTS14	0.0469667	0.526672	0.719911	184	184
ADAMTS15	-0.00155543	0.983282	0.992497	184	183
ADAMTS16	-0.160094	0.0299434	0.11533	184	181
ADAMTS17	0.137115	0.0634508	0.189467	184	184
ADAMTS18	0.00986429	0.894275	0.950583	184	183
ADAMTS19	-0.156313	0.0340973	0.125681	184	119
ADAMTS1	-0.0230844	0.755771	0.872212	184	184
ADAMTS20	-0.0981404	0.185048	0.381851	184	133
ADAMTS2	-0.116022	0.116795	0.282755	184	184
ADAMTS3	-0.0153336	0.83633	0.919434	184	184
ADAMTS4	0.0926312	0.211066	0.414477	184	184
ADAMTS5	-0.00174141	0.981283	0.991573	184	184
ADAMTS6	-0.0625735	0.398764	0.61269	184	184
ADAMTS7	-0.0408305	0.582109	0.762218	184	184
ADAMTS8	-0.0186647	0.801446	0.899126	184	182
ADAMTS9	0.187187	0.0109481	0.0590664	184	184
ADAMTSL1	-0.161499	0.0285134	0.111334	184	184
ADAMTSL2	0.158974	0.0311256	0.11826	184	184
ADAMTSL3	-0.0462431	0.533067	0.725109	184	184
ADAMTSL4	0.0503702	0.497119	0.695808	184	184
ADAMTSL5	0.0498736	0.501376	0.698997	184	184
ADAP1	0.102328	0.166906	0.356465	184	184
ADAP2	0.0597485	0.420436	0.632239	184	184
ADARB1	-0.118693	0.10855	0.270069	184	184
ADARB2	-0.18055	0.0141829	0.0702057	184	170
ADAR	-0.108077	0.144201	0.324347	184	184
ADAT1	-0.121091	0.101547	0.258978	184	184
ADAT2	0.180278	0.0143318	0.0705836	184	184
ADAT3	0.0863795	0.243653	0.45397	184	184
ADA	-0.202345	0.00587652	0.0387288	184	184
ADCK1	-0.134852	0.0679863	0.197856	184	184
ADCK2	-0.175415	0.0172316	0.0794827	184	184
ADCK4	-0.136315	0.065025	0.192052	184	184
ADCK5	-0.00459916	0.950594	0.977877	184	184
ADCY10	-0.041314	0.577644	0.758327	184	164
ADCY1	-0.21751	0.0030176	0.024928	184	184
ADCY2	-0.0983212	0.184236	0.380761	184	182
ADCY3	-0.230319	0.00165912	0.0168506	184	184
ADCY4	0.0393766	0.595629	0.771191	184	184
ADCY5	-0.0974129	0.188342	0.385489	184	184
ADCY6	0.197783	0.00711915	0.0440355	184	184
ADCY7	-0.0247027	0.739247	0.862833	184	184
ADCY8	-0.0753365	0.309441	0.527208	184	62
ADCY9	-0.0640654	0.387593	0.602846	184	184
ADCYAP1R1	-0.111316	0.132492	0.306465	184	69
ADCYAP1	-0.0309658	0.676475	0.821973	184	174
ADC	-0.178156	0.0155401	0.0745183	184	184
ADD1	-0.0315775	0.670454	0.81887	184	184
ADD2	-0.264555	0.000284503	0.00531059	184	181
ADD3	0.104957	0.156213	0.341122	184	184
ADH1A	0.0608212	0.412127	0.624736	184	97
ADH1B	0.0426894	0.565032	0.748716	184	167
ADH1C	0.167248	0.0232553	0.0971303	184	163
ADH4	0.13048	0.0774944	0.216169	184	145
ADH5	-0.228783	0.00178565	0.0176202	184	184
ADH6	0.265411	0.000271374	0.00512599	184	178
ADH7	-0.133835	0.0701091	0.202234	184	157
ADHFE1	-0.191047	0.00938236	0.0531237	184	181
ADI1	-0.0683937	0.35627	0.574308	184	184
ADIG	0.0363805	0.62393	0.789714	184	14
ADIPOQ	0.0362937	0.624758	0.789714	184	55
ADIPOR1	-0.162491	0.0275402	0.108757	184	184
ADIPOR2	0.00836202	0.910303	0.959138	184	184
ADK	-0.136208	0.0652385	0.192372	184	184
ADM2	0.149642	0.0426179	0.146073	184	184
ADM	-0.0403795	0.586288	0.765445	184	184
ADNP2	0.0214631	0.772437	0.882059	184	184
ADNP	-0.129118	0.0806684	0.222089	184	184
ADORA1	-0.165239	0.0249893	0.102211	184	184
ADORA2A	-0.00183774	0.980248	0.991249	184	184
ADORA2B	-0.174547	0.0177995	0.0812517	184	184
ADORA3	-0.0730009	0.324723	0.543105	184	184
ADO	-0.026544	0.72059	0.851417	184	184
ADPGK	-0.00535603	0.942476	0.973678	184	184
ADPRHL1	-0.0624093	0.400005	0.613417	184	184
ADPRHL2	-0.10332	0.16281	0.350957	184	184
ADPRH	7.93853e-05	0.999147	0.999861	184	184
ADRA1A	0.0475645	0.521417	0.715753	184	151
ADRA1B	-0.0623379	0.400545	0.613783	184	179
ADRA1D	-0.110198	0.136446	0.312559	184	184
ADRA2A	0.267038	0.000247954	0.00485777	184	184
ADRA2B	-0.0748172	0.312797	0.530281	184	184
ADRA2C	-0.153301	0.0377458	0.134359	184	184
ADRB1	-0.0451259	0.543017	0.732755	184	182
ADRB2	-0.0246767	0.739511	0.862855	184	184
ADRB3	-0.0829621	0.262878	0.474916	184	136
ADRBK1	-0.0332305	0.654289	0.808584	184	184
ADRBK2	0.0196355	0.791349	0.893166	184	184
ADRM1	-0.136462	0.0647326	0.191526	184	184
ADSL	-0.289142	6.87002e-05	0.00213193	184	184
ADSSL1	-0.116099	0.11655	0.2823	184	184
ADSS	-0.0446127	0.547619	0.735768	184	184
AEBP1	-0.169746	0.0212452	0.0915835	184	184
AEBP2	-0.054298	0.464135	0.668886	184	184
AEN	0.218505	0.00288401	0.0241614	184	184
AES	-0.113656	0.124494	0.295185	184	184
AFAP1L1	0.0307876	0.678233	0.822906	184	184
AFAP1L2	-0.013162	0.85925	0.932749	184	184
AFAP1	-0.0530697	0.474318	0.676686	184	184
AFARP1	0.168976	0.021848	0.093185	184	184
AFF1	0.128207	0.0828467	0.225997	184	184
AFF2	-0.0352346	0.634904	0.796488	184	184
AFF3	-0.0340403	0.646427	0.80279	184	184
AFF4	0.180558	0.0141782	0.0702057	184	184
AFG3L1	-0.109964	0.137288	0.313847	184	184
AFG3L2	-0.169548	0.0213988	0.0920844	184	184
AFMID	-0.0161453	0.827797	0.914057	184	184
AFM	-0.00900002	0.903491	0.955488	184	16
AFP	0.0308908	0.677215	0.822542	184	78
AFTPH	0.419925	2.95746e-09	4.13899e-06	184	184
AG2	0.0880966	0.234373	0.44276	184	184
AGAP11	0.0376591	0.611782	0.781364	184	184
AGAP1	0.161804	0.0282115	0.110627	184	184
AGAP2	0.210538	0.0041224	0.0307159	184	184
AGAP3	-0.219461	0.00276062	0.0233805	184	184
AGAP4	0.210559	0.00411854	0.0306985	184	184
AGAP5	0.1514	0.0402154	0.140558	184	184
AGAP6	0.138397	0.0609939	0.184633	184	184
AGAP7	0.101737	0.16938	0.359465	184	184
AGAP8	0.136369	0.0649175	0.191854	184	184
AGA	-0.136525	0.0646092	0.19138	184	184
AGBL1	-0.0350501	0.636678	0.797298	184	105
AGBL2	-0.0302621	0.683427	0.826807	184	184
AGBL3	0.216778	0.00311956	0.0255398	184	178
AGBL4	-0.0412116	0.578588	0.759147	184	139
AGBL5	-0.283397	9.69039e-05	0.00265892	184	184
AGER	-0.0107729	0.884601	0.944993	184	184
AGFG1	0.189112	0.0101407	0.0561542	184	184
AGFG2	0.0199626	0.787955	0.89089	184	184
AGGF1	0.152038	0.0393721	0.138483	184	184
AGK	-0.125123	0.0905815	0.23982	184	184
AGL	-0.0540522	0.466163	0.670292	184	184
AGMAT	0.227066	0.00193737	0.0186513	184	184
AGPAT1	-0.0638968	0.388845	0.604131	184	184
AGPAT2	0.0724834	0.328173	0.546775	184	184
AGPAT3	-0.090998	0.219261	0.42424	184	184
AGPAT4	0.0798968	0.280984	0.495396	184	184
AGPAT5	0.0641894	0.386673	0.602475	184	184
AGPAT6	0.126444	0.0872018	0.233419	184	184
AGPAT9	0.193838	0.008377	0.0492324	184	184
AGPHD1	0.0346255	0.64077	0.799609	184	184
AGPS	0.0774364	0.296111	0.512784	184	184
AGR2	0.325356	6.59108e-06	0.000513597	184	183
AGR3	0.285861	8.36866e-05	0.00240062	184	150
AGRN	-0.176281	0.0166809	0.0777309	184	184
AGRP	0.0323108	0.663264	0.814769	184	123
AGTPBP1	-0.00205534	0.977909	0.990123	184	184
AGTR1	-0.137059	0.0635594	0.189574	184	170
AGTR2	0.0222443	0.764393	0.8773	184	58
AGTRAP	-0.18821	0.0105121	0.0575753	184	184
AGT	0.166904	0.0235447	0.0980339	184	184
AGXT2L1	0.123214	0.0956496	0.248727	184	75
AGXT2L2	-0.00149219	0.983961	0.992934	184	184
AGXT2	0.0816564	0.270491	0.483937	184	35
AGXT	0.130811	0.0767399	0.215029	184	116
AHCTF1	0.0711226	0.33736	0.555906	184	184
AHCYL1	0.121242	0.101118	0.258248	184	184
AHCYL2	0.309049	1.96752e-05	0.000966486	184	184
AHCY	-0.141603	0.0551889	0.173186	184	184
AHDC1	-0.106294	0.150978	0.333592	184	184
AHI1	0.146171	0.0477151	0.157177	184	184
AHNAK2	-0.102178	0.16753	0.357308	184	184
AHNAK	0.0280111	0.705842	0.841911	184	184
AHRR	-0.0291143	0.694824	0.834153	184	184
AHR	-0.0495668	0.504015	0.70122	184	184
AHSA1	-0.182727	0.01304	0.0660816	184	184
AHSA2	0.117776	0.111327	0.274277	184	184
AHSG	-0.0633945	0.392593	0.607572	184	150
AHSP	-0.0838034	0.258051	0.469671	184	92
AICDA	0.0511904	0.490131	0.690836	184	131
AIDA	0.0383658	0.605112	0.776388	184	184
AIF1L	-0.124047	0.0934117	0.244865	184	184
AIF1	-0.108968	0.140904	0.318982	184	184
AIFM1	0.0801673	0.279353	0.493697	184	184
AIFM2	-0.0132358	0.858469	0.932102	184	184
AIFM3	-0.0222935	0.763888	0.877066	184	184
AIG1	-0.148444	0.0443224	0.149598	184	184
AIM1L	0.141284	0.0557463	0.17431	184	184
AIM1	0.0742037	0.316793	0.534535	184	184
AIM2	0.0072487	0.922204	0.965744	184	183
AIMP1	0.0836549	0.258899	0.470683	184	184
AIMP2	-0.128464	0.0822286	0.224949	184	184
AIPL1	-0.127216	0.0852715	0.230041	184	97
AIP	-0.246254	0.000752698	0.00996933	184	184
AIRE	0.00940744	0.899145	0.952792	184	110
AJAP1	0.0667891	0.367693	0.585309	184	183
AK1	0.00893802	0.904153	0.955799	184	184
AK2	-0.116909	0.114006	0.278255	184	184
AK3L1	-0.0629348	0.396041	0.611021	184	184
AK3	0.109396	0.139343	0.317033	184	184
AK5	-0.0895435	0.226748	0.432862	184	182
AK7	0.044072	0.552488	0.739245	184	184
AKAP10	-0.0893204	0.227912	0.434664	184	184
AKAP11	0.239639	0.0010516	0.012335	184	184
AKAP12	-0.0187054	0.801022	0.898901	184	184
AKAP13	0.24349	0.000866503	0.01087	184	184
AKAP14	0.0227502	0.759197	0.874039	184	70
AKAP1	0.0959657	0.195022	0.393602	184	184
AKAP2	0.0239174	0.747251	0.867864	184	184
AKAP3	-0.167322	0.023194	0.0969345	184	184
AKAP4	0.0631232	0.394625	0.60994	184	65
AKAP5	0.0540299	0.466348	0.670443	184	184
AKAP6	-0.0199037	0.788565	0.891379	184	184
AKAP7	-0.0348331	0.638768	0.798602	184	184
AKAP8L	0.00537064	0.942319	0.973678	184	184
AKAP8	0.241373	0.000964175	0.0116145	184	184
AKAP9	0.140525	0.0570883	0.176641	184	184
AKD1	0.169863	0.0211551	0.0914102	184	184
AKIRIN1	0.211033	0.00403341	0.0303675	184	184
AKIRIN2	-0.0516625	0.486132	0.687404	184	184
AKNAD1	0.0894992	0.226978	0.433138	184	161
AKNA	0.0815403	0.271174	0.484507	184	184
AKR1A1	-0.0165432	0.823622	0.911844	184	184
AKR1B10	-0.0199916	0.787654	0.890627	184	183
AKR1B15	-0.174518	0.017819	0.0813049	184	154
AKR1B1	-0.199633	0.00658965	0.0417344	184	184
AKR1C1	-0.0485249	0.513032	0.708703	184	184
AKR1C2	-0.0159708	0.82963	0.915161	184	183
AKR1C3	0.100532	0.174516	0.367165	184	184
AKR1C4	0.260309	0.00035881	0.00613632	184	138
AKR1CL1	0.0531108	0.473976	0.676483	184	104
AKR1D1	0.064372	0.385321	0.601485	184	96
AKR1E2	-0.0701435	0.34407	0.562009	184	182
AKR7A2	-0.219876	0.00270857	0.023082	184	184
AKR7A3	0.256775	0.000433975	0.00695327	184	184
AKR7L	0.255252	0.000470674	0.00731983	184	184
AKT1S1	-0.0675616	0.362165	0.580644	184	184
AKT1	-0.288233	7.25755e-05	0.00219318	184	184
AKT2	-0.123214	0.0956498	0.248727	184	184
AKT3	-0.190462	0.0096059	0.054055	184	184
AKTIP	0.156503	0.0338766	0.125143	184	184
ALAD	-0.0329417	0.657102	0.81066	184	184
ALAS1	0.165998	0.0243216	0.100171	184	184
ALAS2	0.0273706	0.712268	0.845479	184	139
ALB	-0.0552089	0.456662	0.663757	184	132
ALCAM	-0.0812821	0.2727	0.486033	184	184
ALDH16A1	-0.0296657	0.68934	0.830341	184	184
ALDH18A1	0.047088	0.525603	0.719036	184	184
ALDH1A1	0.145325	0.0490326	0.160038	184	184
ALDH1A2	-0.00679315	0.927079	0.96783	184	181
ALDH1A3	0.116267	0.116017	0.281601	184	184
ALDH1B1	-0.186479	0.0112591	0.0600845	184	184
ALDH1L1	0.021666	0.770345	0.880714	184	178
ALDH1L2	-0.0477052	0.520184	0.714815	184	184
ALDH2	0.195735	0.00774952	0.0466551	184	184
ALDH3A1	-0.0961977	0.19394	0.392243	184	184
ALDH3A2	-0.111651	0.131323	0.304951	184	184
ALDH3B1	0.214308	0.00348656	0.0275046	184	184
ALDH3B2	-0.0510382	0.491424	0.691682	184	183
ALDH4A1	-0.182817	0.0129945	0.0660449	184	184
ALDH5A1	-0.114685	0.121097	0.2899	184	184
ALDH6A1	-0.0412122	0.578582	0.759147	184	184
ALDH7A1	-0.0321217	0.665115	0.815948	184	184
ALDH8A1	0.210981	0.00404272	0.0303807	184	184
ALDH9A1	0.0425788	0.566041	0.749462	184	184
ALDOA	-0.117148	0.11326	0.2773	184	184
ALDOB	0.228504	0.00180948	0.0177771	184	176
ALDOC	-0.171981	0.0195756	0.086649	184	184
ALG10B	0.0407785	0.58259	0.762749	184	184
ALG10	-0.0136822	0.853748	0.929206	184	184
ALG11	0.103511	0.162027	0.349892	184	184
ALG12	-0.148253	0.0446005	0.150201	184	184
ALG13	0.328122	5.43988e-06	0.000468202	184	184
ALG14	0.216969	0.00309269	0.0253507	184	184
ALG1L2	0.0290793	0.695172	0.834278	184	95
ALG1L	-0.113182	0.126084	0.297207	184	181
ALG1	-0.00599388	0.93564	0.971379	184	184
ALG2	0.0328841	0.657664	0.810965	184	184
ALG3	-0.278827	0.00012674	0.00314739	184	184
ALG5	0.199352	0.00666779	0.0421234	184	184
ALG6	-0.0208726	0.778534	0.886082	184	184
ALG8	-0.0431632	0.560718	0.745206	184	184
ALG9	-0.0365503	0.62231	0.788705	184	184
ALKBH1	-0.069858	0.346042	0.564086	184	184
ALKBH2	-0.0588429	0.427526	0.638137	184	184
ALKBH3	-0.223072	0.00233676	0.0208425	184	184
ALKBH4	-0.319618	9.75533e-06	0.000623722	184	184
ALKBH5	-0.298647	3.825e-05	0.00147002	184	184
ALKBH6	-0.00125953	0.986462	0.994262	184	184
ALKBH7	-0.143445	0.0520668	0.166713	184	184
ALKBH8	-0.00350174	0.962373	0.98277	184	184
ALK	-0.0276169	0.709795	0.844288	184	160
ALLC	0.0184483	0.803701	0.900531	184	79
ALMS1P	0.0279556	0.706398	0.842234	184	158
ALMS1	-0.0173496	0.815175	0.907478	184	184
ALOX12B	-0.0118599	0.87305	0.938842	184	179
ALOX12P2	-0.0655417	0.376727	0.593639	184	181
ALOX12	-0.0864721	0.243146	0.453423	184	184
ALOX15B	0.177572	0.0158875	0.0754864	184	184
ALOX15	-0.0104741	0.88778	0.947333	184	177
ALOX5AP	0.0529734	0.475121	0.677496	184	184
ALOX5	0.136241	0.0651722	0.192261	184	184
ALOXE3	0.0246438	0.739846	0.863147	184	183
ALPI	0.179984	0.0144941	0.0710764	184	99
ALPK1	0.0515617	0.486985	0.68831	184	184
ALPK2	-0.0635692	0.391287	0.606279	184	184
ALPK3	0.102713	0.165306	0.354465	184	184
ALPL	-0.0769981	0.298861	0.515728	184	184
ALPPL2	0.169905	0.0211226	0.091309	184	130
ALPP	0.108043	0.14433	0.324456	184	137
ALS2CL	0.224715	0.00216412	0.0198872	184	184
ALS2CR11	0.0960338	0.194704	0.393291	184	176
ALS2CR12	0.150789	0.0410368	0.142399	184	174
ALS2CR4	-0.291107	6.09676e-05	0.00200585	184	184
ALS2CR8	0.0306389	0.679702	0.823955	184	184
ALS2	0.0944403	0.202248	0.402896	184	184
ALX1	-0.317556	1.12098e-05	0.000682071	184	115
ALX3	-0.0673631	0.363581	0.581568	184	184
ALX4	-0.24952	0.000635986	0.00891576	184	132
AMAC1L2	0.0638324	0.389324	0.604669	184	169
AMAC1L3	0.101619	0.169879	0.360067	184	158
AMAC1	-0.0706166	0.340817	0.558826	184	69
AMACR	0.138766	0.0603019	0.183179	184	184
AMBN	0.0347498	0.639571	0.798811	184	40
AMBP	0.136491	0.0646755	0.191441	184	154
AMBRA1	-0.0453045	0.541421	0.731679	184	184
AMD1	0.139308	0.0592964	0.181147	184	184
AMDHD1	-0.00562591	0.939583	0.973006	184	183
AMDHD2	-0.143607	0.0517993	0.166334	184	184
AMELX	0.0341246	0.645611	0.802431	184	48
AMELY	-0.129981	0.0786459	0.218241	184	24
AMFR	-0.0785516	0.289189	0.504745	184	184
AMHR2	0.110243	0.136287	0.312339	184	98
AMH	0.0448845	0.54518	0.734148	184	183
AMICA1	0.0735044	0.321388	0.539351	184	184
AMIGO1	-0.096078	0.194498	0.393056	184	184
AMIGO2	-0.0765758	0.301527	0.518065	184	184
AMIGO3	0.0894164	0.22741	0.433881	184	184
AMMECR1L	0.226827	0.00195935	0.0188	184	184
AMMECR1	0.221957	0.00246084	0.0216236	184	184
AMN1	0.0596393	0.421287	0.632585	184	184
AMN	0.296799	4.29315e-05	0.00158822	184	184
AMOTL1	-0.145575	0.0486405	0.159288	184	184
AMOTL2	-0.034845	0.638653	0.798541	184	184
AMOT	0.135907	0.0658393	0.19352	184	184
AMPD1	0.194178	0.00826145	0.048722	184	126
AMPD2	0.0674707	0.362813	0.581028	184	184
AMPD3	0.086595	0.242475	0.452437	184	184
AMPH	-0.0872114	0.239125	0.448416	184	184
AMTN	-0.154639	0.0360857	0.130596	184	137
AMT	-0.0403407	0.586648	0.765524	184	184
AMY1A	0.0162127	0.82709	0.913789	184	98
AMY2A	0.0729518	0.325049	0.54326	184	67
AMY2B	0.161606	0.0284067	0.111154	184	184
AMZ1	-0.072277	0.329557	0.548308	184	184
AMZ2P1	-0.0856422	0.247716	0.458421	184	184
AMZ2	-0.183594	0.0126078	0.064875	184	184
ANAPC10	-0.0816191	0.27071	0.484158	184	184
ANAPC11	-0.186521	0.0112401	0.0600147	184	184
ANAPC13	-0.125865	0.0886689	0.236278	184	184
ANAPC16	-0.163991	0.0261214	0.105217	184	184
ANAPC1	-0.119308	0.106721	0.266903	184	184
ANAPC2	-0.263991	0.000293471	0.00540266	184	184
ANAPC4	-0.0101147	0.891607	0.949573	184	184
ANAPC5	-0.184371	0.0122311	0.0635048	184	184
ANAPC7	-0.1927	0.00877498	0.0507752	184	184
ANGEL1	0.00392984	0.957777	0.980735	184	184
ANGEL2	-0.00406076	0.956371	0.98027	184	184
ANGPT1	-0.142216	0.0541336	0.17102	184	184
ANGPT2	0.223145	0.00232884	0.0207811	184	184
ANGPT4	-0.0349123	0.638005	0.798229	184	129
ANGPTL1	-0.0128295	0.86277	0.934283	184	183
ANGPTL2	-0.0449258	0.54481	0.733944	184	184
ANGPTL3	0.151396	0.0402201	0.140558	184	166
ANGPTL4	0.212232	0.0038248	0.029376	184	184
ANGPTL5	0.0844712	0.254264	0.465534	184	118
ANGPTL6	-0.0252927	0.733252	0.859836	184	181
ANGPTL7	0.00738417	0.920755	0.965129	184	175
ANG	0.214064	0.00352493	0.0277205	184	184
ANK1	0.0407181	0.583149	0.763084	184	184
ANK2	-0.0748485	0.312594	0.530177	184	184
ANK3	0.0811123	0.273706	0.486837	184	184
ANKAR	0.150909	0.0408741	0.14203	184	184
ANKDD1A	0.0770085	0.298796	0.515704	184	184
ANKFN1	0.164934	0.0252624	0.102889	184	118
ANKFY1	-0.111611	0.131462	0.305109	184	184
ANKHD1-EIF4EBP3	0.15392	0.0369706	0.132678	184	184
ANKHD1	0.104835	0.156696	0.341875	184	184
ANKH	-0.126765	0.0863939	0.23212	184	184
ANKIB1	0.0566018	0.445365	0.653765	184	184
ANKK1	0.0243558	0.742779	0.865215	184	183
ANKLE1	-0.0963949	0.193023	0.391045	184	184
ANKLE2	-0.0726645	0.326963	0.545428	184	184
ANKMY1	0.149959	0.0421757	0.144977	184	184
ANKMY2	0.150149	0.0419122	0.144367	184	184
ANKRA2	0.16778	0.022814	0.0958155	184	184
ANKRD10	0.186728	0.0111489	0.0596543	184	184
ANKRD11	0.0835676	0.259398	0.471165	184	184
ANKRD12	0.212577	0.00376671	0.0290703	184	184
ANKRD13A	0.0572241	0.44037	0.649605	184	184
ANKRD13B	-0.272831	0.00017898	0.00390536	184	184
ANKRD13C	0.226097	0.00202804	0.0191669	184	184
ANKRD13D	-0.0861429	0.244952	0.455398	184	184
ANKRD16	-0.0734231	0.321925	0.539938	184	184
ANKRD17	-0.0815874	0.270897	0.484363	184	184
ANKRD19	0.068309	0.356868	0.574756	184	184
ANKRD1	-0.0290803	0.695162	0.834278	184	148
ANKRD20A3	0.0311254	0.674902	0.821201	184	180
ANKRD20A4	-0.00535974	0.942436	0.973678	184	146
ANKRD20B	-0.0245633	0.740666	0.863603	184	177
ANKRD22	0.313869	1.43358e-05	0.000791022	184	184
ANKRD23	-0.0247708	0.738554	0.862539	184	184
ANKRD24	-0.00682268	0.926763	0.967746	184	184
ANKRD26P1	-0.0477849	0.519487	0.714121	184	106
ANKRD26	0.100301	0.175516	0.368487	184	184
ANKRD27	0.0790976	0.285839	0.501289	184	184
ANKRD28	0.300899	3.31938e-05	0.00133973	184	184
ANKRD29	0.117028	0.113635	0.277879	184	184
ANKRD2	-0.141002	0.056242	0.175153	184	145
ANKRD30A	-0.0801554	0.279425	0.493737	184	45
ANKRD30B	0.0142795	0.84744	0.925817	184	67
ANKRD31	0.0991919	0.180362	0.375534	184	160
ANKRD32	0.017077	0.818028	0.908754	184	184
ANKRD33	0.0586542	0.429012	0.639464	184	114
ANKRD34A	-0.125648	0.0892261	0.237324	184	184
ANKRD34B	-0.193677	0.00843231	0.0494257	184	132
ANKRD34C	0.0148904	0.840997	0.92223	184	88
ANKRD35	0.023824	0.748204	0.868421	184	184
ANKRD36BP1	0.195193	0.00792458	0.0473172	184	184
ANKRD36B	0.0839614	0.257152	0.468564	184	184
ANKRD36	0.184009	0.0124054	0.0641449	184	184
ANKRD37	0.0946646	0.201174	0.401709	184	184
ANKRD39	-0.189027	0.0101749	0.0562974	184	184
ANKRD40	-0.0665328	0.369538	0.587133	184	184
ANKRD42	0.154567	0.0361744	0.130846	184	184
ANKRD43	0.158342	0.031811	0.119954	184	183
ANKRD44	0.0733566	0.322364	0.54027	184	184
ANKRD45	0.14328	0.052341	0.167241	184	176
ANKRD46	0.0197744	0.789907	0.892345	184	184
ANKRD49	0.199882	0.00652113	0.0414962	184	184
ANKRD50	0.0474946	0.52203	0.716332	184	184
ANKRD52	-0.000258888	0.997217	0.999102	184	184
ANKRD53	-0.125143	0.0905286	0.239743	184	184
ANKRD54	-0.150627	0.041257	0.14299	184	184
ANKRD55	0.0440316	0.552852	0.739469	184	159
ANKRD56	0.0258008	0.728102	0.85609	184	184
ANKRD57	0.0388063	0.600971	0.77395	184	184
ANKRD58	0.0600398	0.41817	0.630291	184	184
ANKRD5	0.0646973	0.382919	0.599455	184	184
ANKRD6	-0.14006	0.0579242	0.17846	184	184
ANKRD7	-0.156602	0.0337631	0.124839	184	92
ANKRD9	-0.110524	0.135285	0.310855	184	184
ANKS1A	0.0310463	0.675682	0.821769	184	184
ANKS1B	-0.0150938	0.838855	0.920808	184	182
ANKS3	-0.0311319	0.674838	0.821173	184	184
ANKS4B	0.284184	9.24832e-05	0.00257623	184	161
ANKS6	0.0293958	0.692023	0.83208	184	184
ANKZF1	0.0252969	0.733209	0.859836	184	184
ANLN	-0.208088	0.00458978	0.0327679	184	184
ANO10	0.233838	0.00139963	0.0150579	184	184
ANO1	-0.146196	0.0476767	0.157094	184	184
ANO2	0.102603	0.165762	0.355037	184	183
ANO3	0.0284712	0.701239	0.839058	184	173
ANO4	-0.0664013	0.370487	0.587852	184	162
ANO5	0.133029	0.0718279	0.205777	184	182
ANO6	0.0645352	0.384114	0.600254	184	184
ANO7	0.196637	0.00746605	0.0455196	184	184
ANO8	0.153618	0.0373473	0.13353	184	184
ANO9	0.291479	5.95991e-05	0.0019775	184	184
ANP32A	-0.00656205	0.929554	0.968606	184	184
ANP32B	-0.242222	0.000923866	0.0113248	184	184
ANP32C	0.0628151	0.396942	0.611654	184	149
ANP32D	-0.0596444	0.421248	0.632585	184	61
ANP32E	-0.0158819	0.830565	0.915676	184	184
ANPEP	0.146532	0.0471631	0.156202	184	184
ANTXR1	-0.121492	0.100413	0.257032	184	184
ANTXR2	0.0900598	0.224069	0.429867	184	184
ANTXRL	-0.0320436	0.66588	0.816141	184	30
ANUBL1	0.0512872	0.489309	0.690377	184	184
ANXA10	0.0499389	0.500815	0.698602	184	174
ANXA11	0.202673	0.00579519	0.0384233	184	184
ANXA13	0.190969	0.00941191	0.0532211	184	177
ANXA1	0.0388788	0.600292	0.773842	184	184
ANXA2P1	0.0133328	0.857443	0.93149	184	184
ANXA2P2	0.0468403	0.527786	0.720651	184	184
ANXA2P3	-0.0367206	0.620689	0.787543	184	176
ANXA2	0.0983279	0.184206	0.380761	184	184
ANXA3	0.26556	0.000269138	0.005097	184	184
ANXA4	0.312543	1.56484e-05	0.000833754	184	184
ANXA5	-0.0682864	0.357027	0.574921	184	184
ANXA6	-0.122575	0.0973968	0.251848	184	184
ANXA7	-0.0460158	0.535084	0.72643	184	184
ANXA8L1	-0.182073	0.0133746	0.0671775	184	108
ANXA8L2	-0.176344	0.0166413	0.0775826	184	184
ANXA8	-0.200299	0.00640764	0.041066	184	183
ANXA9	0.283979	9.36179e-05	0.00259349	184	184
AOAH	-0.00324649	0.965114	0.984321	184	183
AOC2	0.128099	0.0831093	0.226401	184	184
AOC3	-0.131619	0.0749207	0.211805	184	184
AOX1	-0.101208	0.171624	0.362583	184	183
AOX2P	0.0457241	0.537679	0.728109	184	9
AP1AR	0.117554	0.112008	0.275371	184	184
AP1B1	-0.0567147	0.444457	0.653003	184	184
AP1G1	0.184999	0.0119341	0.0623805	184	184
AP1G2	0.0359778	0.627777	0.791591	184	184
AP1M1	-0.265876	0.000264478	0.00505067	184	184
AP1M2	0.185549	0.0116792	0.0616216	184	184
AP1S1	-0.140624	0.0569113	0.17646	184	184
AP1S2	-0.0567287	0.444344	0.652885	184	184
AP1S3	0.376376	1.3978e-07	4.5406e-05	184	184
AP2A1	-0.0127335	0.863787	0.934784	184	184
AP2A2	-0.0153954	0.83568	0.919043	184	184
AP2B1	0.12092	0.102036	0.259803	184	184
AP2M1	-0.355942	7.09683e-07	0.000129936	184	184
AP2S1	-0.116285	0.11596	0.281513	184	184
AP3B1	0.185285	0.0118009	0.0618931	184	184
AP3B2	-0.195402	0.00785641	0.0470666	184	170
AP3D1	-0.0512407	0.489704	0.690681	184	184
AP3M1	0.0275074	0.710894	0.844735	184	184
AP3M2	-0.113058	0.126503	0.297735	184	184
AP3S1	0.074954	0.311911	0.529313	184	184
AP3S2	0.0330029	0.656505	0.81042	184	184
AP4B1	0.221792	0.00247965	0.0217093	184	184
AP4E1	0.155426	0.0351393	0.128161	184	184
AP4M1	-0.202831	0.0057564	0.0382494	184	184
AP4S1	-0.0735309	0.321213	0.539103	184	184
APAF1	0.304729	2.60114e-05	0.00115913	184	184
APBA1	-0.0189782	0.798181	0.896963	184	184
APBA2	-0.202129	0.00593069	0.038879	184	184
APBA3	-0.116113	0.116505	0.282289	184	184
APBB1IP	0.0661472	0.372325	0.589561	184	184
APBB1	-0.207964	0.00461455	0.0329097	184	184
APBB2	0.0403545	0.58652	0.765495	184	184
APBB3	-0.0607957	0.412323	0.624941	184	184
APC2	-0.0191139	0.796769	0.896376	184	184
APCDD1L	-0.299213	3.69133e-05	0.00142694	184	184
APCDD1	-0.120352	0.103668	0.262638	184	184
APCS	-0.0221568	0.765292	0.877833	184	15
APC	0.124424	0.0924123	0.24326	184	184
APEH	-0.0415581	0.575396	0.756872	184	184
APEX1	-0.318144	1.07754e-05	0.000665696	184	184
APEX2	-0.163763	0.0263327	0.105772	184	184
APH1A	-0.118594	0.10885	0.270514	184	184
APH1B	0.150964	0.0407995	0.141886	184	184
API5	-0.0329443	0.657076	0.81066	184	184
APIP	-0.0416837	0.574241	0.756095	184	184
APITD1	-0.24294	0.000891002	0.0110555	184	184
APLF	-0.0684287	0.356024	0.574188	184	184
APLNR	0.00338766	0.963598	0.983572	184	184
APLN	0.0308532	0.677586	0.822628	184	184
APLP1	-0.0864581	0.243223	0.453481	184	184
APLP2	0.029976	0.686262	0.828516	184	184
APOA1BP	-0.216412	0.0031716	0.0258135	184	184
APOA1	0.0435064	0.557603	0.743175	184	180
APOA2	0.054933	0.458919	0.665265	184	84
APOA4	0.054406	0.463245	0.668273	184	73
APOA5	0.0663601	0.370785	0.588185	184	104
APOB48R	0.0126164	0.865027	0.935228	184	184
APOBEC1	0.253017	0.000529722	0.00793794	184	117
APOBEC2	0.220896	0.00258449	0.0223206	184	183
APOBEC3A	0.155811	0.0346839	0.127006	184	182
APOBEC3B	0.00479506	0.948492	0.976667	184	184
APOBEC3C	-0.163095	0.0269608	0.107346	184	184
APOBEC3D	-0.0490193	0.508743	0.705022	184	184
APOBEC3F	-0.211857	0.00388905	0.0296498	184	184
APOBEC3G	-0.161356	0.0286565	0.111655	184	184
APOBEC3H	-0.0544147	0.463174	0.668266	184	177
APOBEC4	0.246091	0.000759008	0.0100107	184	123
APOB	0.0870179	0.240173	0.449959	184	177
APOC1P1	-0.0649373	0.381152	0.597432	184	60
APOC1	-0.132586	0.0727876	0.20767	184	184
APOC2	-0.0544152	0.46317	0.668266	184	184
APOC3	0.00821305	0.911894	0.959721	184	56
APOC4	-0.0146943	0.843065	0.923341	184	76
APOD	0.0193192	0.794634	0.895125	184	184
APOE	-0.107705	0.145597	0.326502	184	184
APOF	0.00391723	0.957912	0.980735	184	94
APOH	0.0305813	0.68027	0.824248	184	84
APOL1	0.180535	0.014191	0.0702057	184	184
APOL2	0.100821	0.173275	0.365228	184	184
APOL3	-0.131805	0.0745055	0.211076	184	184
APOL4	0.0165084	0.823987	0.912069	184	184
APOL5	0.0173618	0.815047	0.90746	184	54
APOL6	0.0540593	0.466104	0.670285	184	184
APOLD1	0.169805	0.0211998	0.0915443	184	184
APOM	-0.0348583	0.638525	0.798541	184	184
APOOL	0.143337	0.0522456	0.16702	184	184
APOO	-0.205307	0.00517744	0.0355647	184	184
APPBP2	0.1971	0.00732422	0.0449706	184	184
APPL1	0.150118	0.041956	0.144468	184	184
APPL2	0.0827911	0.263866	0.476232	184	184
APP	-0.0999735	0.176936	0.370827	184	184
APRT	-0.155486	0.0350671	0.128031	184	184
APTX	-0.124369	0.0925554	0.243478	184	184
AQP10	-0.081509	0.271359	0.484734	184	138
AQP11	0.11795	0.110799	0.273466	184	184
AQP12A	0.0766342	0.301158	0.517784	184	53
AQP12B	0.131263	0.0757175	0.21328	184	112
AQP1	0.0788666	0.287253	0.502759	184	184
AQP2	0.243005	0.000888038	0.0110334	184	109
AQP3	0.00574424	0.938315	0.972736	184	184
AQP4	-0.0100062	0.892763	0.950058	184	125
AQP5	0.155726	0.034783	0.127274	184	170
AQP6	0.173548	0.0184735	0.0834395	184	173
AQP7P1	0.125151	0.0905072	0.239718	184	172
AQP7P3	0.0311341	0.674817	0.821173	184	79
AQP7	0.20327	0.00564962	0.0377976	184	160
AQP8	0.0662155	0.37183	0.589249	184	101
AQP9	0.123483	0.094923	0.247402	184	184
AQPEP	-0.17117	0.0201681	0.0884155	184	177
AQR	0.122345	0.0980303	0.252892	184	184
ARAF	0.0255688	0.730452	0.858102	184	184
ARAP1	-0.0559473	0.450654	0.658505	184	184
ARAP2	0.203654	0.00555789	0.0373742	184	184
ARAP3	0.00306544	0.967058	0.985215	184	184
ARCN1	0.158576	0.0315554	0.119373	184	184
ARC	0.0386641	0.602306	0.774416	184	184
AREG	0.120087	0.104437	0.263547	184	184
ARF1	-0.0319438	0.666859	0.816843	184	184
ARF3	-0.0626551	0.398148	0.612384	184	184
ARF4	0.213878	0.00355437	0.027862	184	184
ARF5	-0.111367	0.132314	0.306393	184	184
ARF6	0.208308	0.00454588	0.0325583	184	184
ARFGAP1	0.0472903	0.523824	0.717723	184	184
ARFGAP2	-0.217304	0.00304598	0.0251007	184	184
ARFGAP3	0.169014	0.0218184	0.0931179	184	184
ARFGEF1	0.158804	0.0313087	0.118794	184	184
ARFGEF2	0.147076	0.0463392	0.154285	184	184
ARFIP1	0.183991	0.012414	0.0641729	184	184
ARFIP2	0.034508	0.641904	0.800177	184	184
ARFRP1	-0.0982256	0.184665	0.381374	184	184
ARG1	0.0698093	0.346379	0.564518	184	164
ARG2	-0.00669633	0.928116	0.968047	184	184
ARGFXP2	0.237506	0.0011691	0.0133328	184	183
ARGFX	0.0593425	0.423606	0.634339	184	75
ARGLU1	0.262981	0.000310197	0.00558799	184	184
ARHGAP10	-0.0981515	0.184998	0.381787	184	184
ARHGAP11A	-0.0598906	0.41933	0.631377	184	184
ARHGAP11B	0.00272433	0.970722	0.986544	184	184
ARHGAP12	0.31801	1.08732e-05	0.000669683	184	184
ARHGAP15	0.0412013	0.578683	0.759213	184	184
ARHGAP17	0.18351	0.012649	0.0650371	184	184
ARHGAP18	0.250061	0.000618348	0.00875776	184	184
ARHGAP19	-0.185687	0.0116158	0.0613614	184	184
ARHGAP1	-0.0252124	0.734066	0.860041	184	184
ARHGAP20	-0.114486	0.121749	0.290594	184	183
ARHGAP21	0.224669	0.00216881	0.0199044	184	184
ARHGAP22	-0.229184	0.00175179	0.0174313	184	184
ARHGAP23	-0.133111	0.0716513	0.205447	184	184
ARHGAP24	-0.0252529	0.733656	0.859869	184	184
ARHGAP25	-0.0201313	0.786206	0.89022	184	184
ARHGAP26	0.300652	3.37147e-05	0.00134993	184	184
ARHGAP27	0.270382	0.000205605	0.00425142	184	184
ARHGAP28	-0.108427	0.142901	0.32226	184	184
ARHGAP29	0.0539235	0.467227	0.671202	184	184
ARHGAP30	0.0898955	0.224919	0.431129	184	184
ARHGAP31	-0.0138015	0.852487	0.928607	184	184
ARHGAP32	0.244207	0.000835568	0.0106239	184	184
ARHGAP33	-0.0451935	0.542413	0.732336	184	184
ARHGAP36	-0.139686	0.0586031	0.179754	184	67
ARHGAP39	-0.166386	0.023986	0.0992481	184	184
ARHGAP42	0.247217	0.000716365	0.00964411	184	184
ARHGAP4	0.013014	0.860816	0.933292	184	184
ARHGAP5	0.319359	9.9275e-06	0.000630725	184	184
ARHGAP6	0.182562	0.0131234	0.0663842	184	184
ARHGAP8	0.241045	0.000980189	0.0117576	184	184
ARHGAP9	-0.0393753	0.595641	0.771191	184	184
ARHGDIA	0.0389338	0.599776	0.773384	184	184
ARHGDIB	-0.0208086	0.779195	0.886274	184	184
ARHGDIG	-0.0939925	0.204406	0.40567	184	134
ARHGEF10L	0.255964	0.000453165	0.00715823	184	184
ARHGEF10	-0.0388262	0.600785	0.773912	184	184
ARHGEF11	5.85055e-05	0.999371	0.999861	184	184
ARHGEF12	0.280386	0.000115712	0.00298399	184	184
ARHGEF15	0.0973875	0.188458	0.38557	184	184
ARHGEF16	0.0317595	0.668666	0.817913	184	184
ARHGEF17	-0.10177	0.169242	0.359434	184	184
ARHGEF18	0.146031	0.0479309	0.157785	184	184
ARHGEF19	-0.255303	0.000469389	0.00731128	184	184
ARHGEF1	0.145018	0.0495181	0.161088	184	184
ARHGEF2	0.15804	0.0321427	0.120708	184	184
ARHGEF33	-0.0329251	0.657263	0.810786	184	182
ARHGEF35	0.0842204	0.255682	0.467196	184	184
ARHGEF37	0.0212217	0.774927	0.883635	184	184
ARHGEF38	0.259867	0.000367496	0.00622486	184	138
ARHGEF3	0.164347	0.0257938	0.104336	184	184
ARHGEF4	-0.1257	0.0890912	0.237121	184	184
ARHGEF5	0.056587	0.445485	0.653845	184	184
ARHGEF6	0.000718428	0.992278	0.99694	184	184
ARHGEF7	0.208985	0.00441343	0.0319276	184	184
ARHGEF9	0.102719	0.165282	0.354465	184	184
ARID1A	0.00422129	0.954648	0.979351	184	184
ARID1B	-0.0509402	0.492257	0.692322	184	184
ARID2	0.132971	0.0719537	0.20605	184	184
ARID3A	0.142098	0.0543349	0.17136	184	184
ARID3B	0.273062	0.000176637	0.00388005	184	184
ARID3C	-0.00873462	0.906324	0.956625	184	110
ARID4A	0.277527	0.000136676	0.00331245	184	184
ARID4B	0.204246	0.00541868	0.0367448	184	184
ARID5A	-0.0842625	0.255444	0.46693	184	184
ARID5B	0.0505147	0.495884	0.695046	184	184
ARIH1	0.131538	0.0751004	0.212076	184	184
ARIH2	0.0519387	0.483801	0.685697	184	184
ARL10	-0.136284	0.065086	0.192176	184	184
ARL11	0.0486315	0.512105	0.707974	184	184
ARL13A	0.107165	0.147639	0.329177	184	170
ARL13B	0.0549533	0.458752	0.665175	184	184
ARL14	0.28516	8.72643e-05	0.00246149	184	180
ARL15	0.1426	0.0534814	0.16968	184	184
ARL16	-0.129743	0.0791988	0.219403	184	184
ARL17A	0.113081	0.126425	0.297626	184	184
ARL17B	0.0182411	0.805861	0.90192	184	174
ARL1	0.132013	0.0740445	0.210125	184	184
ARL2BP	-0.13531	0.0670469	0.195784	184	184
ARL2	-0.290922	6.16608e-05	0.00201927	184	184
ARL3	-0.273767	0.000169674	0.00379693	184	184
ARL4A	0.0913483	0.217484	0.421816	184	184
ARL4C	-0.133813	0.070155	0.202319	184	184
ARL4D	-0.210807	0.00407386	0.0304443	184	184
ARL5A	0.155518	0.0350298	0.12797	184	184
ARL5B	0.360608	4.9456e-07	0.000102467	184	184
ARL5C	0.0679245	0.359587	0.577564	184	72
ARL6IP1	0.0319279	0.667015	0.816933	184	184
ARL6IP4	-0.235215	0.0013086	0.0143781	184	184
ARL6IP5	0.0660485	0.37304	0.590322	184	184
ARL6IP6	-0.167763	0.0228286	0.0958448	184	184
ARL6	-0.0194789	0.792975	0.894059	184	184
ARL8A	-0.0953395	0.197966	0.397087	184	184
ARL8B	0.150492	0.0414413	0.143382	184	184
ARL9	-0.215241	0.00334354	0.026774	184	180
ARMC10	-0.136367	0.0649216	0.191854	184	184
ARMC1	-0.113462	0.125141	0.296058	184	184
ARMC2	-0.024257	0.743786	0.86585	184	184
ARMC3	0.106803	0.14902	0.3311	184	131
ARMC4	-0.241061	0.000979423	0.0117573	184	144
ARMC5	-0.175552	0.0171436	0.0792817	184	184
ARMC6	-0.127298	0.0850687	0.229786	184	184
ARMC7	0.0129963	0.861003	0.933445	184	184
ARMC8	-0.0407385	0.58296	0.762959	184	184
ARMC9	-0.0511897	0.490137	0.690836	184	184
ARMCX1	-0.0794804	0.283507	0.498491	184	184
ARMCX2	-0.171426	0.0199791	0.0878942	184	184
ARMCX3	0.0900704	0.224015	0.429836	184	184
ARMCX5	0.149185	0.0432619	0.147477	184	184
ARMCX6	-0.116903	0.114024	0.278255	184	183
ARMS2	0.101622	0.169868	0.360067	184	117
ARNT2	-0.149478	0.042848	0.146562	184	184
ARNTL2	0.123641	0.0944974	0.246621	184	184
ARNTL	-0.0980262	0.185562	0.382482	184	184
ARNT	-0.0281496	0.704456	0.841407	184	184
ARPC1A	-0.0968385	0.190973	0.388297	184	184
ARPC1B	-0.0509152	0.49247	0.692428	184	184
ARPC2	-0.0341897	0.644981	0.801797	184	184
ARPC3	0.0339635	0.647171	0.803181	184	184
ARPC4	0.0779291	0.293039	0.50926	184	184
ARPC5L	-0.0846628	0.253184	0.46436	184	184
ARPC5	0.167368	0.0231557	0.096855	184	184
ARPM1	-0.116483	0.115336	0.280608	184	184
ARPP19	0.123998	0.093541	0.24511	184	184
ARPP21	-0.0779172	0.293113	0.509345	184	48
ARR3	0.092922	0.20963	0.412341	184	100
ARRB1	0.115907	0.117159	0.283331	184	184
ARRB2	-0.0705732	0.341115	0.559132	184	184
ARRDC1	0.231689	0.0015533	0.0161338	184	184
ARRDC2	0.153024	0.0380971	0.135226	184	184
ARRDC3	0.162013	0.0280052	0.110032	184	184
ARRDC4	0.152612	0.0386256	0.136549	184	184
ARRDC5	0.0869386	0.240604	0.450141	184	181
ARSA	0.104627	0.157525	0.343017	184	184
ARSB	-0.146668	0.0469563	0.155876	184	184
ARSD	0.142236	0.054099	0.171018	184	184
ARSE	0.219025	0.00281625	0.0237717	184	181
ARSF	0.00265556	0.971461	0.986946	184	96
ARSG	0.0268957	0.717045	0.849288	184	184
ARSH	0.0897062	0.225901	0.431947	184	115
ARSI	-0.229874	0.00169494	0.0170937	184	184
ARSJ	0.0252683	0.733499	0.859869	184	184
ARSK	-0.0867646	0.24155	0.451365	184	184
ART1	0.117424	0.11241	0.276023	184	77
ART3	-0.055426	0.454891	0.662006	184	157
ART4	0.074258	0.316438	0.534384	184	122
ART5	-0.0543576	0.463644	0.668579	184	167
ARTN	-0.146864	0.0466591	0.155094	184	184
ARV1	0.0356811	0.630619	0.792998	184	184
ARVCF	-0.173294	0.0186484	0.0840032	184	184
ARX	0.193903	0.00835495	0.0491582	184	149
AR	-0.00238902	0.974324	0.98816	184	182
AS3MT	-0.25995	0.00036585	0.00620743	184	184
ASAH1	0.306918	2.25925e-05	0.00105084	184	184
ASAH2B	0.00378857	0.959293	0.98143	184	156
ASAH2	0.146701	0.0469048	0.155782	184	156
ASAM	-0.129226	0.0804124	0.221698	184	184
ASAP1IT1	0.161273	0.0287396	0.111892	184	163
ASAP1	-0.125116	0.0905989	0.239835	184	184
ASAP2	0.302953	2.91366e-05	0.00124325	184	184
ASAP3	-0.140678	0.0568163	0.17639	184	184
ASB10	0.0452043	0.542317	0.732336	184	19
ASB11	0.0146991	0.843013	0.923335	184	21
ASB12	0.0373874	0.614354	0.783206	184	149
ASB13	-0.0633682	0.392789	0.607816	184	184
ASB14	0.310378	1.80406e-05	0.000910619	184	184
ASB15	0.0813007	0.27259	0.486009	184	65
ASB16	0.0429236	0.562898	0.746969	184	184
ASB17	0.00698405	0.925036	0.96695	184	25
ASB18	-0.101529	0.170262	0.360538	184	85
ASB1	0.126173	0.0878868	0.234688	184	184
ASB2	-0.145716	0.0484194	0.158752	184	184
ASB3	-0.103385	0.162544	0.35057	184	184
ASB4	0.146828	0.0467131	0.155222	184	121
ASB5	-0.130744	0.076891	0.215201	184	126
ASB6	-0.168231	0.0224455	0.094889	184	184
ASB7	0.139371	0.0591803	0.180891	184	184
ASB8	0.046174	0.53368	0.7256	184	184
ASB9	0.0658395	0.374558	0.592026	184	184
ASCC1	-0.253207	0.000524435	0.00787805	184	184
ASCC2	-0.0497414	0.502512	0.699883	184	184
ASCC3	0.0403717	0.58636	0.765445	184	184
ASCL1	-0.0879026	0.235409	0.443843	184	152
ASCL2	-0.0131876	0.858979	0.932522	184	184
ASCL3	0.0539069	0.467364	0.67133	184	106
ASCL4	0.0363154	0.624551	0.789714	184	96
ASF1A	-0.128907	0.0811695	0.222949	184	184
ASF1B	-0.11838	0.109495	0.271461	184	184
ASFMR1	0.0320841	0.665483	0.816086	184	178
ASGR1	-0.0201612	0.785896	0.890061	184	183
ASGR2	-0.040025	0.589582	0.767354	184	168
ASH1L	0.105687	0.153337	0.336809	184	184
ASH2L	-0.124042	0.093423	0.244865	184	184
ASIP	0.0205387	0.781987	0.88788	184	176
ASL	0.250412	0.000607172	0.00864201	184	184
ASMTL	-0.112066	0.129886	0.302487	184	184
ASMT	0.03386	0.648174	0.803697	184	97
ASNA1	-0.150295	0.0417117	0.143947	184	184
ASNSD1	0.101809	0.169078	0.359315	184	184
ASNS	-0.0613518	0.408053	0.621225	184	184
ASPA	0.0401954	0.587998	0.766221	184	161
ASPDH	0.162619	0.0274161	0.108394	184	116
ASPG	0.0336924	0.6498	0.804857	184	170
ASPHD1	0.251817	0.000564184	0.00825878	184	184
ASPHD2	0.130991	0.0763318	0.214538	184	184
ASPH	0.0132647	0.858163	0.932021	184	184
ASPM	-0.150572	0.0413322	0.143152	184	184
ASPN	0.00576133	0.938132	0.972736	184	184
ASPRV1	0.274233	0.00016522	0.00374224	184	184
ASPSCR1	-0.0625459	0.398973	0.612727	184	184
ASRGL1	0.0993895	0.179491	0.374568	184	184
ASS1	0.0118598	0.873052	0.938842	184	184
ASTE1	0.0177492	0.810997	0.905061	184	184
ASTL	0.0728296	0.325863	0.544216	184	153
ASTN1	-0.165084	0.0251278	0.102589	184	144
ASTN2	-0.0959266	0.195205	0.393874	184	184
ASXL1	-0.071824	0.332605	0.551284	184	184
ASXL2	0.00080558	0.991341	0.996563	184	184
ASXL3	-0.0361397	0.626229	0.790588	184	174
ASZ1	-0.117037	0.113605	0.277866	184	18
ATAD1	-0.0323115	0.663257	0.814769	184	184
ATAD2B	0.210867	0.00406312	0.0304443	184	184
ATAD2	-0.172821	0.0189783	0.0849678	184	184
ATAD3A	-0.274852	0.000159465	0.00365373	184	184
ATAD3B	-0.0344569	0.642398	0.800562	184	184
ATAD3C	0.181544	0.0136508	0.068203	184	184
ATAD5	-0.00596984	0.935897	0.971596	184	184
ATCAY	-0.130796	0.0767724	0.215042	184	128
ATE1	0.0751894	0.31039	0.528066	184	184
ATF1	0.0688435	0.353108	0.571167	184	184
ATF2	-0.0776564	0.294737	0.511239	184	184
ATF3	0.156015	0.0344439	0.126449	184	184
ATF4	-0.00603355	0.935214	0.971214	184	184
ATF5	-0.0085543	0.908249	0.957854	184	184
ATF6B	-0.08907	0.229223	0.436068	184	184
ATF6	0.076508	0.301957	0.518671	184	184
ATF7IP2	0.191342	0.00927119	0.0527462	184	184
ATF7IP	-0.0635402	0.391503	0.606389	184	184
ATF7	-0.00325648	0.965006	0.984262	184	184
ATG10	0.022874	0.757927	0.873404	184	184
ATG12	0.144951	0.0496234	0.1613	184	184
ATG16L1	0.179935	0.0145212	0.0711589	184	184
ATG16L2	0.140596	0.0569606	0.176529	184	184
ATG2A	0.0243773	0.74256	0.865215	184	184
ATG2B	0.0363921	0.623819	0.789714	184	184
ATG3	-0.137753	0.0622174	0.186996	184	184
ATG4A	0.324713	6.88952e-06	0.000517742	184	184
ATG4B	0.0256429	0.729701	0.85742	184	184
ATG4C	0.0172607	0.816105	0.907936	184	184
ATG4D	-0.148229	0.0446352	0.150226	184	184
ATG5	0.0363017	0.624682	0.789714	184	184
ATG7	0.10514	0.155489	0.340015	184	184
ATG9A	-0.0382371	0.606325	0.777098	184	184
ATG9B	0.228019	0.00185173	0.0180337	184	184
ATHL1	0.221932	0.00246364	0.0216293	184	184
ATIC	-0.0502656	0.498014	0.696335	184	184
ATL1	0.047599	0.521114	0.715491	184	184
ATL2	-0.0714221	0.335324	0.554105	184	184
ATL3	0.0101642	0.89108	0.949492	184	184
ATMIN	0.0353654	0.633647	0.795317	184	184
ATM	0.130809	0.076744	0.215029	184	184
ATN1	-0.176004	0.0168552	0.0783075	184	184
ATOH1	0.236951	0.00120162	0.0136188	184	95
ATOH7	-0.0218397	0.768556	0.879523	184	168
ATOH8	0.0373353	0.614848	0.783588	184	184
ATOX1	-0.14349	0.0519924	0.166582	184	184
ATP10A	-0.0345411	0.641584	0.800068	184	184
ATP10B	0.307376	2.19325e-05	0.00102577	184	184
ATP10D	-0.0483415	0.514628	0.709959	184	184
ATP11A	0.24629	0.000751312	0.00996143	184	184
ATP11B	0.0402631	0.587368	0.766013	184	184
ATP11C	0.0991815	0.180408	0.375547	184	184
ATP12A	-0.0536661	0.469358	0.672994	184	137
ATP13A1	0.144028	0.0511096	0.164801	184	184
ATP13A2	-0.0888098	0.230592	0.437877	184	184
ATP13A3	0.0759419	0.305558	0.523116	184	184
ATP13A4	0.183963	0.0124275	0.0642262	184	180
ATP13A5	-0.0372086	0.61605	0.784425	184	121
ATP1A1	0.129849	0.0789509	0.218897	184	184
ATP1A2	-0.0971978	0.189325	0.386248	184	180
ATP1A3	-0.0987589	0.182281	0.378468	184	184
ATP1A4	0.048757	0.511016	0.706956	184	101
ATP1B1	0.223791	0.0022597	0.0203625	184	184
ATP1B2	-0.105725	0.153188	0.336703	184	184
ATP1B3	-0.12674	0.0864563	0.232226	184	184
ATP1B4	-0.0631167	0.394674	0.60994	184	25
ATP2A1	0.00263265	0.971707	0.987066	184	184
ATP2A2	-0.00566985	0.939112	0.972879	184	184
ATP2A3	0.154555	0.0361885	0.13085	184	184
ATP2B1	0.0944206	0.202343	0.402997	184	184
ATP2B2	-0.058195	0.432641	0.642612	184	167
ATP2B3	-0.188104	0.0105566	0.0576936	184	95
ATP2B4	-0.105983	0.152181	0.335323	184	184
ATP2C1	0.0311911	0.674255	0.820811	184	184
ATP2C2	0.288229	7.25949e-05	0.00219318	184	184
ATP4A	0.097068	0.189919	0.386881	184	98
ATP4B	0.132714	0.0725095	0.207082	184	108
ATP5A1	-0.287318	7.6689e-05	0.00225609	184	184
ATP5B	-0.114035	0.123234	0.293234	184	184
ATP5C1	-0.0162504	0.826694	0.913609	184	184
ATP5D	-0.202669	0.0057962	0.0384233	184	184
ATP5EP2	0.0149563	0.840303	0.921871	184	184
ATP5E	-0.153207	0.0378656	0.134642	184	184
ATP5F1	-0.0233249	0.753308	0.87092	184	184
ATP5G1	-0.0992316	0.180187	0.375436	184	184
ATP5G2	-0.169483	0.0214496	0.0921883	184	184
ATP5G3	-0.0830075	0.262616	0.474707	184	184
ATP5H	-0.0599054	0.419215	0.631298	184	184
ATP5I	-0.0869636	0.240468	0.44997	184	184
ATP5J2	-0.186799	0.0111173	0.0595464	184	184
ATP5J	-0.203361	0.00562766	0.0377491	184	184
ATP5L2	0.185702	0.0116089	0.0613606	184	151
ATP5L	-0.0901816	0.223441	0.429262	184	184
ATP5O	-0.114967	0.120179	0.288453	184	184
ATP5SL	-0.218623	0.0028685	0.0240815	184	184
ATP5S	0.0454827	0.539829	0.730166	184	184
ATP6AP1L	0.0302786	0.683264	0.826731	184	184
ATP6AP1	-0.139043	0.0597855	0.182137	184	184
ATP6AP2	0.134705	0.0682882	0.198352	184	184
ATP6V0A1	0.202506	0.00583657	0.0385105	184	184
ATP6V0A2	0.0640758	0.387515	0.602846	184	184
ATP6V0A4	0.0377001	0.611394	0.781064	184	158
ATP6V0B	-0.0838015	0.258062	0.469671	184	184
ATP6V0C	-0.0980489	0.18546	0.382388	184	184
ATP6V0D1	-0.0906339	0.221119	0.426687	184	184
ATP6V0D2	0.0824037	0.266115	0.478703	184	184
ATP6V0E1	-0.190291	0.00967251	0.0543539	184	184
ATP6V0E2	-0.1645	0.0256543	0.103941	184	184
ATP6V1A	0.051294	0.489251	0.690377	184	184
ATP6V1B1	-0.154548	0.036197	0.13085	184	183
ATP6V1B2	0.134468	0.0687804	0.199411	184	184
ATP6V1C1	-0.0562741	0.448009	0.656115	184	184
ATP6V1C2	0.288409	7.18099e-05	0.00218798	184	184
ATP6V1D	0.0729365	0.325151	0.543312	184	184
ATP6V1E1	-0.164873	0.0253172	0.103049	184	184
ATP6V1E2	-0.104153	0.159426	0.345847	184	184
ATP6V1F	-0.138315	0.0611486	0.184915	184	184
ATP6V1G1	-0.108241	0.143593	0.3232	184	184
ATP6V1G2	-0.128088	0.0831363	0.226419	184	182
ATP6V1G3	-0.186596	0.0112069	0.0598791	184	15
ATP6V1H	-0.143583	0.0518395	0.166334	184	184
ATP7A	0.254383	0.000492864	0.00753593	184	184
ATP7B	0.217778	0.00298115	0.0247283	184	184
ATP8A1	0.179959	0.0145079	0.0711266	184	184
ATP8A2	-0.1313	0.0756343	0.213135	184	181
ATP8B1	0.310788	1.75628e-05	0.00089293	184	184
ATP8B2	-0.202795	0.00576511	0.038282	184	184
ATP8B3	-0.0818051	0.269616	0.48293	184	184
ATP8B4	-0.0478563	0.518862	0.713594	184	184
ATP8B5P	0.108868	0.141271	0.319578	184	183
ATP9A	0.00961033	0.896981	0.951953	184	184
ATP9B	0.131978	0.0741231	0.210289	184	184
ATPAF1	-0.307489	2.17733e-05	0.00102577	184	184
ATPAF2	-0.252627	0.000540708	0.0080368	184	184
ATPBD4	-0.00834952	0.910436	0.959138	184	184
ATPIF1	0.0669414	0.366599	0.584076	184	184
ATRIP	-0.207772	0.00465341	0.0330814	184	184
ATRNL1	-0.102904	0.164517	0.353389	184	183
ATRN	-0.128305	0.0826115	0.225599	184	184
ATRX	0.225556	0.00208038	0.0194969	184	184
ATR	-0.0160744	0.828542	0.914448	184	184
ATXN10	-0.232824	0.00147033	0.0155365	184	184
ATXN1L	0.00584556	0.937229	0.972077	184	184
ATXN1	0.015592	0.833612	0.917624	184	184
ATXN2L	-0.198614	0.00687687	0.0430526	184	184
ATXN2	0.0541016	0.465755	0.670096	184	184
ATXN3L	-0.13668	0.064303	0.190899	184	8
ATXN3	0.00272938	0.970668	0.986544	184	184
ATXN7L1	0.19915	0.0067244	0.0424012	184	184
ATXN7L2	-0.115662	0.117941	0.284675	184	184
ATXN7L3B	-0.0172676	0.816033	0.907905	184	184
ATXN7L3	0.0546381	0.461337	0.666858	184	184
ATXN7	0.268126	0.000233361	0.00465335	184	184
ATXN8OS	-0.0542242	0.464743	0.669257	184	7
AUH	-0.0100881	0.89189	0.949573	184	184
AUP1	0.0612857	0.40856	0.621761	184	184
AURKAIP1	-0.182722	0.0130424	0.0660816	184	184
AURKAPS1	0.0218556	0.768392	0.879485	184	183
AURKA	-0.136493	0.0646712	0.191441	184	184
AURKB	-0.26269	0.000315174	0.00566244	184	184
AURKC	0.090428	0.222174	0.427453	184	184
AUTS2	-0.125899	0.0885825	0.236111	184	184
AVEN	-0.0676948	0.361217	0.579629	184	184
AVIL	0.104002	0.160037	0.346895	184	184
AVL9	0.155076	0.0355574	0.129265	184	184
AVPI1	0.134726	0.0682467	0.198282	184	184
AVPR1A	-0.0073434	0.921191	0.965286	184	184
AVPR1B	-0.0174429	0.814199	0.906867	184	74
AVPR2	-0.0132681	0.858128	0.932021	184	184
AVP	-0.00209436	0.97749	0.989975	184	24
AWAT1	0.1465	0.0472115	0.156234	184	49
AWAT2	0.0756053	0.307714	0.525427	184	58
AXIN1	-0.0342765	0.644142	0.801397	184	184
AXIN2	0.108175	0.143839	0.323568	184	184
AXL	-0.180325	0.0143058	0.0705736	184	184
AZGP1	0.186319	0.0113302	0.0603517	184	180
AZI1	-0.263928	0.000294485	0.0054065	184	184
AZI2	0.28606	8.26992e-05	0.00238962	184	184
AZIN1	0.0434546	0.558073	0.743555	184	184
AZU1	0.109978	0.137236	0.313772	184	92
B2M	0.0552762	0.456113	0.663177	184	184
B3GALNT1	0.00713301	0.923442	0.966503	184	184
B3GALNT2	-0.10906	0.140569	0.318597	184	184
B3GALT1	0.0132571	0.858244	0.932059	184	147
B3GALT2	0.207087	0.00479398	0.0336354	184	184
B3GALT4	0.00276651	0.970269	0.986507	184	184
B3GALT5	0.267666	0.000239432	0.00475089	184	175
B3GALT6	-0.211547	0.00394272	0.0298633	184	184
B3GALTL	-0.038052	0.60807	0.778546	184	184
B3GAT1	0.0427379	0.564589	0.748278	184	182
B3GAT2	0.282681	0.000101102	0.00274789	184	184
B3GAT3	-0.211473	0.00395566	0.0298998	184	184
B3GNT1	-0.139306	0.0592999	0.181147	184	184
B3GNT2	1	1e-11	1e-07	184	184
B3GNT3	0.332132	4.10525e-06	0.000397499	184	184
B3GNT4	-0.17267	0.0190846	0.0852436	184	184
B3GNT5	0.0918322	0.215047	0.418772	184	184
B3GNT6	0.203375	0.00562446	0.0377491	184	158
B3GNT7	0.242223	0.000923838	0.0113248	184	184
B3GNT8	0.16749	0.0230541	0.0965502	184	184
B3GNT9	-0.197291	0.00726634	0.0447399	184	184
B3GNTL1	-0.00315193	0.966129	0.984609	184	184
B4GALNT1	-0.291448	5.97142e-05	0.00197803	184	184
B4GALNT2	-0.0220928	0.765951	0.878227	184	123
B4GALNT3	0.234351	0.00136509	0.014813	184	184
B4GALNT4	-0.186916	0.0110663	0.0593732	184	180
B4GALT1	0.0913932	0.217257	0.421501	184	184
B4GALT2	-0.319715	9.69182e-06	0.000622296	184	184
B4GALT3	-0.153092	0.0380115	0.135042	184	184
B4GALT4	0.08459	0.253594	0.464773	184	184
B4GALT5	0.062925	0.396114	0.611087	184	184
B4GALT6	0.0177121	0.811385	0.905335	184	184
B4GALT7	-0.25412	0.000499762	0.00759925	184	184
B9D1	-0.287376	7.64237e-05	0.00225609	184	184
B9D2	-0.00645306	0.930721	0.96902	184	184
BAALC	-0.178507	0.0153343	0.0737485	184	182
BAAT	0.170524	0.0206509	0.0899266	184	182
BACE1	-0.112694	0.127737	0.29942	184	184
BACE2	0.251129	0.000584854	0.00845066	184	184
BACH1	0.0666843	0.368447	0.586061	184	184
BACH2	-0.204604	0.00533618	0.0363814	184	184
BAD	-0.295251	4.72638e-05	0.00169376	184	184
BAG1	0.0927143	0.210655	0.413912	184	184
BAG2	-0.0858169	0.246749	0.457184	184	184
BAG3	-0.132464	0.0730542	0.208136	184	184
BAG4	-0.0593397	0.423628	0.634339	184	184
BAG5	-0.0324979	0.661434	0.813539	184	184
BAGE2	0.0271165	0.714823	0.847653	184	134
BAGE	0.0458096	0.536917	0.727535	184	59
BAHCC1	-0.26998	0.00021031	0.00432358	184	184
BAHD1	0.0390379	0.598799	0.772552	184	184
BAI1	-0.0767711	0.300292	0.516833	184	184
BAI2	-0.218454	0.00289076	0.0241978	184	184
BAI3	-0.132828	0.0722623	0.206669	184	162
BAIAP2L1	0.118824	0.108158	0.269559	184	184
BAIAP2L2	0.266866	0.000250337	0.00487601	184	184
BAIAP2	-0.0972941	0.188884	0.38603	184	184
BAIAP3	-0.0453321	0.541174	0.731493	184	184
BAK1	0.0907113	0.220722	0.426196	184	184
BAMBI	0.101953	0.168475	0.358349	184	184
BANF1	-0.322171	8.2014e-06	0.000571544	184	184
BANF2	0.0118353	0.873312	0.938941	184	35
BANK1	0.21166	0.00392316	0.029771	184	184
BANP	-0.243257	0.000876793	0.0109477	184	184
BAP1	-0.206296	0.00496104	0.0344773	184	184
BARD1	0.0343748	0.643191	0.800956	184	184
BARHL1	-0.021959	0.767327	0.879266	184	88
BARHL2	0.125369	0.0899447	0.238667	184	46
BARX1	-0.200365	0.00638981	0.0410104	184	181
BARX2	0.113205	0.126005	0.297125	184	184
BASE	0.0738225	0.319293	0.537223	184	11
BASP1	-0.162118	0.0279024	0.109785	184	184
BAT1	-0.0245627	0.740672	0.863603	184	184
BAT2L1	-0.262889	0.000311769	0.00560802	184	184
BAT2L2	0.246349	0.000749025	0.00994109	184	184
BAT2	-0.238244	0.00112713	0.0129643	184	184
BAT3	-0.189249	0.0100851	0.0559067	184	184
BAT4	-0.274096	0.000166519	0.00375553	184	184
BAT5	0.0368829	0.619144	0.786128	184	184
BATF2	0.0840108	0.256871	0.468362	184	184
BATF3	-0.106593	0.149825	0.332138	184	184
BATF	0.179076	0.0150053	0.0727867	184	184
BAX	0.038727	0.601716	0.77418	184	184
BAZ1A	0.0847478	0.252707	0.463948	184	184
BAZ1B	-0.17778	0.0157632	0.0751768	184	184
BAZ2A	0.145979	0.0480123	0.157872	184	184
BAZ2B	0.285997	8.30123e-05	0.00239116	184	184
BBC3	0.101481	0.170465	0.360855	184	184
BBOX1	0.0211005	0.776179	0.884377	184	181
BBS10	-0.0523779	0.480106	0.682293	184	184
BBS12	0.0529387	0.475411	0.677782	184	184
BBS1	-0.17093	0.0203462	0.0890421	184	184
BBS2	-0.13432	0.0690892	0.199983	184	184
BBS4	-0.024592	0.740373	0.863461	184	184
BBS5	-0.0875675	0.237206	0.445937	184	184
BBS7	-0.068023	0.358889	0.576766	184	184
BBS9	-0.10889	0.14119	0.319431	184	184
BBX	-0.0296264	0.68973	0.830563	184	184
BCAM	-0.242669	0.000903274	0.0111453	184	184
BCAN	0.117571	0.111958	0.275349	184	183
BCAP29	0.138395	0.0609977	0.184633	184	184
BCAP31	-0.0305594	0.680487	0.824411	184	184
BCAR1	0.0335606	0.651079	0.805896	184	184
BCAR3	-0.0702217	0.343531	0.561584	184	184
BCAR4	0.0145356	0.844738	0.92432	184	87
BCAS1	0.323678	7.39795e-06	0.000537324	184	183
BCAS2	0.0331154	0.655409	0.809328	184	184
BCAS3	-0.0580744	0.433596	0.64343	184	184
BCAS4	-0.102595	0.165795	0.355037	184	184
BCAT1	-0.128148	0.082991	0.226231	184	184
BCAT2	-0.161975	0.0280428	0.110094	184	184
BCCIP	-0.0292464	0.693509	0.833	184	184
BCDIN3D	-0.00676351	0.927397	0.968011	184	184
BCHE	-0.291843	5.82906e-05	0.00195337	184	181
BCKDHA	-0.0986631	0.182708	0.379041	184	184
BCKDHB	0.133811	0.0701589	0.202319	184	184
BCKDK	-0.135647	0.0663639	0.194523	184	184
BCL10	0.379228	1.10416e-07	4.04073e-05	184	184
BCL11A	-0.167276	0.0232325	0.0970752	184	184
BCL11B	-0.0405708	0.584514	0.763989	184	184
BCL2A1	0.000905611	0.990266	0.996159	184	184
BCL2L10	0.0515206	0.487333	0.68857	184	179
BCL2L11	-0.00222337	0.976104	0.989119	184	184
BCL2L12	-0.0453482	0.541031	0.731397	184	184
BCL2L13	-0.229992	0.00168536	0.017028	184	184
BCL2L14	0.224298	0.00220678	0.0200291	184	184
BCL2L15	0.346618	1.43567e-06	0.000198566	184	184
BCL2L1	0.268533	0.00022811	0.00457128	184	184
BCL2L2	-0.0843493	0.254953	0.466371	184	184
BCL2	-0.0302795	0.683255	0.826731	184	184
BCL3	0.138519	0.0607638	0.184221	184	184
BCL6B	0.094477	0.202072	0.402705	184	184
BCL6	-0.124108	0.0932479	0.244597	184	184
BCL7A	-0.304782	2.59232e-05	0.00115913	184	184
BCL7B	-0.106728	0.149307	0.331537	184	184
BCL7C	-0.219383	0.00277055	0.0234449	184	184
BCL8	-0.103509	0.162038	0.349892	184	165
BCL9L	0.0257341	0.728777	0.856784	184	184
BCL9	0.0308443	0.677674	0.822683	184	184
BCLAF1	0.0737017	0.320087	0.53802	184	184
BCMO1	0.263846	0.000295817	0.00542454	184	178
BCO2	-0.00466565	0.94988	0.977547	184	184
BCORL1	0.0237497	0.748963	0.86868	184	184
BCORL2	0.0513178	0.48905	0.690367	184	128
BCOR	0.0125619	0.865605	0.935613	184	184
BCR	-0.0554646	0.454576	0.661692	184	184
BCS1L	-0.170054	0.0210079	0.0910044	184	184
BCYRN1	-0.012267	0.868732	0.936901	184	6
BDH1	0.0561295	0.449178	0.657206	184	184
BDH2	0.00802885	0.913862	0.960779	184	184
BDKRB1	0.00213831	0.977018	0.989749	184	184
BDKRB2	0.245686	0.000774875	0.0101327	184	184
BDNFOS	-0.0849415	0.25162	0.462754	184	184
BDNF	-0.0087449	0.906214	0.956609	184	184
BDP1	0.247737	0.000697452	0.00948459	184	184
BEAN	0.0746799	0.313689	0.531384	184	184
BECN1	0.17976	0.0146187	0.0714614	184	184
BEGAIN	-0.190069	0.00975916	0.0546578	184	184
BEND2	0.112937	0.126912	0.298182	184	41
BEND3	0.0466977	0.529045	0.721733	184	184
BEND4	0.0279264	0.706691	0.842348	184	165
BEND5	-0.122031	0.0989031	0.254394	184	182
BEND6	-0.231934	0.00153505	0.0159937	184	183
BEND7	0.0235635	0.750867	0.869757	184	184
BEST1	-0.02396	0.746815	0.867609	184	184
BEST2	-0.0473285	0.523488	0.717605	184	164
BEST3	0.0426617	0.565285	0.748904	184	150
BEST4	0.114037	0.123229	0.293234	184	183
BET1L	0.113877	0.123758	0.294063	184	184
BET1	0.0197126	0.790548	0.892786	184	184
BET3L	0.100682	0.173871	0.366255	184	123
BEX1	-0.119506	0.106136	0.266365	184	140
BEX2	-0.201339	0.00613258	0.0397226	184	175
BEX4	-0.184747	0.0120524	0.0628032	184	184
BEX5	-0.0654448	0.377434	0.593969	184	181
BEYLA	0.0575166	0.438033	0.647635	184	7
BFAR	0.0204964	0.782425	0.888127	184	184
BFSP1	-0.143416	0.0521145	0.166767	184	184
BFSP2	0.15829	0.0318678	0.1201	184	122
BGLAP	-0.24348	0.00086696	0.01087	184	184
BGN	-0.179607	0.0147046	0.0717962	184	184
BHLHA15	0.123587	0.0946411	0.2469	184	183
BHLHB9	-0.0567947	0.443813	0.652414	184	184
BHLHE22	-0.12476	0.0915275	0.241594	184	184
BHLHE23	-0.0121747	0.86971	0.937262	184	25
BHLHE40	0.186284	0.011346	0.0604043	184	184
BHLHE41	-0.04435	0.549982	0.737626	184	184
BHMT2	-0.00819136	0.912126	0.959836	184	182
BHMT	-0.0671816	0.364878	0.582768	184	158
BICC1	-0.0586421	0.429108	0.639464	184	182
BICD1	0.0640095	0.388008	0.603201	184	184
BICD2	-0.129136	0.0806249	0.222011	184	184
BID	-0.00347841	0.962623	0.982926	184	184
BIK	0.24386	0.000850404	0.01075	184	184
BIN1	0.0947456	0.200787	0.401295	184	184
BIN2	0.0665413	0.369476	0.587081	184	184
BIN3	0.157464	0.0327831	0.122133	184	184
BIRC2	0.121239	0.101127	0.258248	184	184
BIRC3	0.302353	3.02711e-05	0.00127659	184	184
BIRC5	-0.282194	0.000104047	0.00280523	184	184
BIRC6	0.231455	0.00157093	0.0162415	184	184
BIRC7	0.117953	0.110789	0.273466	184	150
BIRC8	0.0362703	0.624982	0.789731	184	21
BIVM	0.0365981	0.621855	0.788498	184	184
BLCAP	-0.16792	0.0226991	0.0955401	184	184
BLID	-0.129817	0.0790266	0.219077	184	54
BLK	0.149461	0.0428716	0.146618	184	165
BLMH	-0.093119	0.208662	0.410975	184	184
BLM	-0.0800913	0.279811	0.494245	184	184
BLNK	0.207605	0.00468722	0.033219	184	184
BLOC1S1	-0.0333415	0.653209	0.807688	184	184
BLOC1S2	-0.0480698	0.516997	0.711758	184	184
BLOC1S3	0.125824	0.0887737	0.236401	184	184
BLVRA	-0.176587	0.0164897	0.0772153	184	184
BLVRB	0.0696494	0.347487	0.565501	184	184
BLZF1	0.303995	2.72625e-05	0.00118802	184	184
BMF	0.0340847	0.645997	0.802664	184	184
BMI1	0.20741	0.00472708	0.0334164	184	184
BMP10	0.0263473	0.722576	0.85263	184	42
BMP15	0.091835	0.215034	0.418772	184	19
BMP1	-0.178189	0.0155208	0.0744435	184	184
BMP2K	0.162521	0.0275105	0.108676	184	184
BMP2	0.211854	0.00388951	0.0296498	184	184
BMP3	-0.145464	0.0488132	0.159598	184	156
BMP4	0.107165	0.147639	0.329177	184	184
BMP5	-0.0259655	0.726435	0.855079	184	155
BMP6	0.0568742	0.443175	0.651976	184	184
BMP7	-0.147416	0.0458308	0.153074	184	184
BMP8A	0.027732	0.708639	0.843598	184	184
BMP8B	0.0540613	0.466088	0.670285	184	184
BMPER	-0.190357	0.00964666	0.0542541	184	183
BMPR1A	-0.0382007	0.606668	0.777245	184	184
BMPR1B	-0.107738	0.145473	0.326342	184	183
BMPR2	0.200577	0.00633322	0.0407251	184	184
BMS1P4	0.14834	0.0444737	0.149983	184	183
BMS1P5	0.308351	2.05893e-05	0.000989665	184	184
BMS1	-0.0445973	0.547758	0.735887	184	184
BMX	-0.031366	0.672534	0.819954	184	180
BNC1	-0.178856	0.0151318	0.0731176	184	174
BNC2	-0.0920372	0.214021	0.417834	184	184
BNIP1	-0.255238	0.000471028	0.00731983	184	184
BNIP2	0.0898204	0.225309	0.431378	184	184
BNIP3L	0.0723986	0.328741	0.547359	184	184
BNIP3	-0.157577	0.0326572	0.121893	184	184
BNIPL	-0.0295598	0.690391	0.830962	184	184
BOC	-0.131366	0.0754867	0.212927	184	184
BOD1L	0.135045	0.0675886	0.196966	184	184
BOD1	-0.432593	8.65144e-10	1.936e-06	184	184
BOK	0.00451822	0.951462	0.978175	184	184
BOLA1	-0.209489	0.00431697	0.0315357	184	184
BOLA2	-0.0338081	0.648678	0.803869	184	184
BOLA3	-0.00761506	0.918286	0.963589	184	184
BOLL	0.0648306	0.381938	0.59817	184	179
BOP1	-0.192284	0.00892436	0.0514268	184	184
BPESC1	0.0919568	0.214423	0.41819	184	53
BPGM	-0.105296	0.154872	0.339124	184	184
BPHL	-0.154427	0.036345	0.131181	184	184
BPIL1	-0.00448786	0.951788	0.978241	184	61
BPIL2	0.122073	0.0987853	0.254189	184	94
BPIL3	-0.0467269	0.528787	0.721529	184	11
BPI	-0.0135573	0.855069	0.930116	184	103
BPNT1	0.0930432	0.209035	0.41141	184	184
BPTF	0.143031	0.0527565	0.168052	184	184
BPY2	0.0807624	0.275788	0.489458	184	6
BRAF	0.0818854	0.269144	0.482214	184	184
BRAP	0.0177008	0.811503	0.905416	184	184
BRCA1	-0.0979361	0.185969	0.382957	184	184
BRCA2	-0.0641957	0.386627	0.602449	184	184
BRCC3	0.237575	0.00116514	0.0133102	184	184
BRD1	0.102085	0.16792	0.357748	184	184
BRD2	-0.0483248	0.514773	0.709959	184	184
BRD3	-0.18058	0.0141666	0.0702055	184	184
BRD4	0.0185347	0.8028	0.89998	184	184
BRD7P3	0.217065	0.00307921	0.0252718	184	176
BRD7	-0.119092	0.107361	0.268003	184	184
BRD8	-0.173271	0.0186643	0.0840232	184	184
BRD9	-0.0289808	0.696154	0.835202	184	184
BRDT	-0.061334	0.408189	0.621338	184	90
BREA2	0.0492622	0.506642	0.703386	184	184
BRE	-0.0134591	0.856106	0.930792	184	184
BRF1	-0.196086	0.00763803	0.0462938	184	184
BRF2	-0.12063	0.102867	0.261353	184	184
BRI3BP	0.0427495	0.564484	0.748187	184	184
BRI3	-0.0977595	0.186768	0.383485	184	184
BRIP1	-0.0856485	0.247681	0.458421	184	184
BRIX1	-0.11054	0.135226	0.31079	184	184
BRMS1L	-0.187631	0.0107569	0.0584259	184	184
BRMS1	-0.126741	0.086455	0.232226	184	184
BRP44L	0.0785179	0.289396	0.50502	184	184
BRP44	0.00566971	0.939113	0.972879	184	184
BRPF1	0.092449	0.21197	0.4154	184	184
BRPF3	0.0880595	0.234571	0.44301	184	184
BRS3	0.0560058	0.45018	0.658144	184	76
BRSK1	-0.125615	0.0893111	0.237451	184	184
BRSK2	0.066616	0.368938	0.586552	184	183
BRWD1	0.19003	0.00977431	0.0547122	184	184
BRWD3	0.297657	4.06935e-05	0.00154054	184	184
BSCL2	-0.2066	0.00489622	0.0341802	184	184
BSDC1	-0.0557823	0.451993	0.659313	184	184
BSG	-0.134704	0.0682904	0.198352	184	184
BSND	-0.0529133	0.475623	0.677875	184	73
BSN	-0.178955	0.0150747	0.0728944	184	184
BSPH1	0.105771	0.15301	0.336385	184	4
BSPRY	0.238529	0.00111136	0.0128485	184	184
BST1	0.0908864	0.219829	0.425013	184	184
BST2	0.0200059	0.787506	0.890627	184	184
BSX	-0.0142742	0.847496	0.925828	184	9
BTAF1	0.247228	0.000715974	0.00964411	184	184
BTBD10	0.128176	0.0829233	0.226086	184	184
BTBD11	-0.0203615	0.783821	0.888863	184	184
BTBD12	-0.0350707	0.63648	0.797283	184	184
BTBD16	0.244411	0.000826932	0.0105809	184	165
BTBD17	0.0658482	0.374495	0.592019	184	130
BTBD18	0.230206	0.00166813	0.0169335	184	184
BTBD19	0.130093	0.0783869	0.217753	184	184
BTBD1	0.00977132	0.895265	0.95128	184	184
BTBD2	-0.223603	0.00227959	0.0205051	184	184
BTBD3	0.158468	0.0316735	0.119556	184	184
BTBD6	-0.221257	0.00254182	0.0220879	184	184
BTBD7	0.125722	0.0890356	0.237005	184	184
BTBD8	0.0673436	0.36372	0.581679	184	181
BTBD9	0.264613	0.000283595	0.00530325	184	184
BTC	0.0382442	0.606258	0.777098	184	181
BTD	0.110119	0.13673	0.313033	184	184
BTF3L1	0.0174026	0.814621	0.907156	184	18
BTF3L4	-0.142057	0.0544054	0.171502	184	184
BTF3	-0.0622637	0.401108	0.61432	184	184
BTG1	0.0528933	0.475791	0.678018	184	184
BTG2	0.117639	0.111748	0.274943	184	184
BTG3	-0.00467451	0.949785	0.977526	184	184
BTG4	-0.162816	0.0272269	0.1079	184	68
BTK	-0.0208705	0.778555	0.886082	184	184
BTLA	0.0958152	0.195727	0.394586	184	184
BTN1A1	0.204527	0.00535393	0.036453	184	153
BTN2A1	0.149935	0.0422086	0.14504	184	184
BTN2A2	-0.0265955	0.720071	0.851146	184	184
BTN2A3	0.107551	0.146178	0.327042	184	184
BTN3A1	-0.0677778	0.360628	0.578821	184	184
BTN3A2	-0.0969419	0.190498	0.387695	184	184
BTN3A3	-0.0767338	0.300528	0.517054	184	184
BTNL2	-0.0409842	0.580688	0.761015	184	60
BTNL3	0.212099	0.00384754	0.0294525	184	140
BTNL8	0.2347	0.00134201	0.0146414	184	167
BTNL9	0.10909	0.140457	0.318451	184	184
BTRC	0.0213612	0.773487	0.882558	184	184
BUB1B	-0.205129	0.00521713	0.035727	184	184
BUB1	-0.132603	0.0727517	0.207597	184	184
BUB3	-0.115103	0.119739	0.287808	184	184
BUD13	-0.190333	0.00965623	0.0542776	184	184
BUD31	-0.180643	0.014132	0.0700859	184	184
BVES	-0.20756	0.00469638	0.0332695	184	184
BYSL	-0.030987	0.676266	0.821867	184	184
BZRAP1	-0.045409	0.540488	0.730761	184	184
BZW1	0.176512	0.0165361	0.0773246	184	184
BZW2	0.0215506	0.771535	0.881429	184	184
C10orf105	-0.152117	0.0392682	0.138166	184	183
C10orf107	0.0610306	0.410516	0.623373	184	157
C10orf108	0.271125	0.000197157	0.00414051	184	181
C10orf10	0.0347444	0.639624	0.798811	184	184
C10orf110	0.176436	0.0165837	0.0774214	184	184
C10orf111	0.086063	0.245391	0.455963	184	184
C10orf113	0.0930305	0.209097	0.411492	184	87
C10orf114	-0.156441	0.0339485	0.125316	184	184
C10orf116	-0.089015	0.229512	0.436403	184	184
C10orf118	0.376113	1.42837e-07	4.56626e-05	184	184
C10orf119	-0.192745	0.00875872	0.050719	184	184
C10orf11	-0.0616367	0.405875	0.618939	184	183
C10orf120	-0.0278114	0.707843	0.843099	184	41
C10orf122	0.0374868	0.613412	0.78265	184	29
C10orf125	0.007	0.924866	0.966922	184	184
C10orf128	0.0661772	0.372108	0.589449	184	182
C10orf129	0.130683	0.0770297	0.215379	184	72
C10orf12	0.178632	0.0152616	0.0735509	184	184
C10orf131	0.0359021	0.628502	0.791968	184	149
C10orf137	0.0314861	0.671352	0.819308	184	184
C10orf140	-0.203169	0.00567398	0.0378965	184	184
C10orf18	0.0638337	0.389315	0.604669	184	184
C10orf25	0.0132473	0.858348	0.932102	184	184
C10orf26	0.0813381	0.272368	0.485829	184	184
C10orf27	0.0725557	0.32769	0.546241	184	126
C10orf28	0.0442305	0.551058	0.738264	184	184
C10orf2	-0.0488915	0.50985	0.705855	184	184
C10orf32	0.0786434	0.288624	0.504234	184	184
C10orf35	-0.11467	0.121147	0.289947	184	184
C10orf40	0.0502749	0.497934	0.696271	184	28
C10orf41	-0.130342	0.0778126	0.216796	184	184
C10orf46	0.00836853	0.910233	0.959138	184	184
C10orf47	-0.0501103	0.499344	0.697331	184	184
C10orf4	-0.0108786	0.883477	0.944439	184	184
C10orf50	0.13496	0.0677627	0.197359	184	93
C10orf53	0.0104899	0.887612	0.947259	184	38
C10orf54	-0.0129215	0.861795	0.933851	184	184
C10orf55	-0.152882	0.0382795	0.135508	184	184
C10orf57	-0.133976	0.0698111	0.201598	184	184
C10orf58	-0.142734	0.0532536	0.169195	184	184
C10orf62	-0.0592707	0.424168	0.63463	184	124
C10orf67	-0.143303	0.0523022	0.167148	184	161
C10orf68	0.156141	0.0342962	0.12616	184	175
C10orf71	0.0650413	0.380389	0.596793	184	59
C10orf72	-0.0213479	0.773625	0.882615	184	184
C10orf75	-0.281534	0.000108174	0.00287418	184	184
C10orf76	0.0312676	0.673502	0.820482	184	184
C10orf78	0.0680844	0.358454	0.576297	184	184
C10orf79	0.0324547	0.661856	0.81378	184	183
C10orf81	0.255808	0.000456963	0.00719842	184	181
C10orf82	-0.139172	0.0595474	0.181572	184	135
C10orf84	-0.0384778	0.604058	0.775661	184	184
C10orf88	0.123278	0.095475	0.2484	184	184
C10orf90	-0.161777	0.0282381	0.110688	184	131
C10orf91	-0.0714498	0.335136	0.553885	184	182
C10orf93	-0.00206659	0.977789	0.990123	184	133
C10orf95	0.0876301	0.236869	0.445471	184	184
C10orf96	-0.0118321	0.873346	0.938941	184	9
C10orf99	0.00947141	0.898463	0.95242	184	158
C11orf10	-0.170428	0.0207231	0.0901236	184	184
C11orf16	0.0277003	0.708957	0.843726	184	150
C11orf17	-0.204129	0.00544591	0.0369046	184	184
C11orf1	-0.0815021	0.2714	0.484734	184	184
C11orf20	-0.0575996	0.437372	0.64703	184	173
C11orf21	-0.0407366	0.582978	0.762959	184	177
C11orf24	0.0259131	0.726965	0.855431	184	184
C11orf2	-0.158899	0.0312065	0.118473	184	184
C11orf30	-0.000618802	0.993348	0.99749	184	184
C11orf31	-0.123776	0.0941352	0.245885	184	184
C11orf34	0.144934	0.049651	0.161327	184	148
C11orf35	0.0896277	0.22631	0.432436	184	184
C11orf36	-0.0190893	0.797026	0.896519	184	25
C11orf40	0.0854482	0.248793	0.459827	184	8
C11orf41	-0.0165698	0.823343	0.911844	184	184
C11orf42	0.191485	0.00921795	0.0526068	184	173
C11orf45	-0.189779	0.00987321	0.0550565	184	184
C11orf46	0.0109211	0.883025	0.944256	184	184
C11orf48	-0.0135722	0.85491	0.930044	184	184
C11orf49	-0.140575	0.0569995	0.176529	184	184
C11orf51	-0.0815583	0.271068	0.484497	184	184
C11orf52	0.15585	0.0346373	0.126882	184	184
C11orf53	0.204546	0.0053496	0.0364482	184	157
C11orf54	0.159208	0.0308755	0.117638	184	184
C11orf57	-0.00546917	0.941263	0.973554	184	184
C11orf58	-0.0960428	0.194662	0.393269	184	184
C11orf59	-0.1044	0.158436	0.344254	184	184
C11orf61	0.117977	0.110714	0.273357	184	184
C11orf63	-0.0173185	0.815501	0.907614	184	184
C11orf64	0.0318023	0.668246	0.817626	184	5
C11orf65	-0.0110171	0.882004	0.943665	184	184
C11orf66	0.0314551	0.671657	0.819455	184	181
C11orf67	0.0115688	0.876142	0.940391	184	184
C11orf68	-0.21545	0.00331227	0.0266407	184	184
C11orf70	0.00694527	0.925451	0.967222	184	184
C11orf71	-0.033919	0.647602	0.803414	184	184
C11orf73	-0.214993	0.00338116	0.0270117	184	184
C11orf74	-0.118703	0.108522	0.270031	184	184
C11orf75	0.16939	0.0215222	0.0923429	184	184
C11orf80	-0.0541606	0.465268	0.669752	184	184
C11orf82	-0.139903	0.0582081	0.179088	184	184
C11orf83	-0.116972	0.113808	0.278	184	184
C11orf84	-0.257564	0.000416027	0.00675163	184	184
C11orf85	0.0416085	0.574933	0.756493	184	69
C11orf86	0.261202	0.00034182	0.00593735	184	136
C11orf87	-0.100217	0.175877	0.369129	184	153
C11orf88	-0.100394	0.175111	0.367827	184	150
C11orf90	0.0396207	0.59335	0.769726	184	163
C11orf92	0.0115201	0.876659	0.940571	184	184
C11orf93	0.0734326	0.321862	0.539877	184	184
C11orf94	-0.0881805	0.233926	0.442247	184	36
C11orf95	-0.218423	0.00289481	0.0242095	184	184
C11orf9	0.277246	0.000138923	0.00333085	184	184
C12orf10	-0.184164	0.0123304	0.0638721	184	184
C12orf11	-0.000432324	0.995353	0.998128	184	184
C12orf12	-0.0567626	0.444072	0.652628	184	40
C12orf23	0.104781	0.156911	0.34216	184	184
C12orf24	-0.239617	0.00105275	0.0123413	184	184
C12orf26	0.0859949	0.245766	0.456197	184	184
C12orf27	0.293926	5.12924e-05	0.00179486	184	166
C12orf29	0.130623	0.0771678	0.215616	184	184
C12orf32	-0.291977	5.78133e-05	0.00194877	184	184
C12orf34	0.0429617	0.562551	0.746698	184	184
C12orf35	0.342779	1.90653e-06	0.000241661	184	184
C12orf36	0.327829	5.55232e-06	0.000471533	184	181
C12orf39	-0.144805	0.0498558	0.161768	184	38
C12orf40	0.0387783	0.601234	0.77395	184	71
C12orf41	-0.102532	0.166056	0.355216	184	184
C12orf42	0.0696888	0.347214	0.565311	184	162
C12orf43	-0.248629	0.000666043	0.00918146	184	184
C12orf44	-0.0372326	0.615822	0.784234	184	184
C12orf45	-0.0685899	0.354889	0.572943	184	184
C12orf47	-0.0905195	0.221704	0.427202	184	184
C12orf48	-0.048045	0.517214	0.712009	184	184
C12orf49	0.0999292	0.177129	0.370945	184	184
C12orf4	-0.0182517	0.805751	0.901846	184	184
C12orf50	0.0171816	0.816933	0.908275	184	68
C12orf51	0.144929	0.049659	0.161327	184	184
C12orf52	-0.210377	0.00415175	0.0308503	184	184
C12orf53	-0.202345	0.00587662	0.0387288	184	184
C12orf54	-0.212867	0.0037183	0.0288061	184	120
C12orf56	-0.0867793	0.24147	0.451258	184	160
C12orf57	-0.30173	3.14912e-05	0.00129966	184	184
C12orf59	-0.0816042	0.270798	0.484271	184	181
C12orf5	0.254573	0.000487935	0.00749817	184	184
C12orf60	-0.155949	0.0345211	0.12664	184	184
C12orf61	0.0132411	0.858413	0.932102	184	184
C12orf62	-0.0926462	0.210992	0.414394	184	184
C12orf63	-0.106177	0.151431	0.334191	184	151
C12orf65	-0.087766	0.23614	0.444847	184	184
C12orf66	-0.0603051	0.416113	0.628318	184	184
C12orf68	-0.0495701	0.503987	0.70122	184	184
C12orf69	-0.0758146	0.306372	0.523921	184	179
C12orf70	0.0823392	0.266491	0.479165	184	179
C12orf71	0.100597	0.174236	0.366831	184	147
C12orf72	0.0163616	0.825527	0.912727	184	184
C12orf73	-0.218221	0.00292153	0.0243642	184	184
C12orf74	0.315158	1.31589e-05	0.000752901	184	156
C12orf75	0.129467	0.0798458	0.220619	184	184
C12orf76	-0.214858	0.00340169	0.0270674	184	184
C12orf77	-0.00964622	0.896599	0.951953	184	65
C13orf15	0.181975	0.0134252	0.0673433	184	184
C13orf16	-0.0169577	0.819277	0.909556	184	144
C13orf18	-0.00964228	0.896641	0.951953	184	184
C13orf1	0.105596	0.153693	0.337445	184	184
C13orf23	0.119244	0.106911	0.267277	184	184
C13orf26	-0.0348208	0.638887	0.798602	184	29
C13orf27	-0.107668	0.145737	0.326596	184	184
C13orf29	0.143197	0.0524785	0.167497	184	184
C13orf30	0.217355	0.00303899	0.0250533	184	122
C13orf31	0.242654	0.000903973	0.0111453	184	184
C13orf33	0.0394095	0.595322	0.771146	184	184
C13orf34	0.0233635	0.752912	0.87092	184	184
C13orf35	-0.0177929	0.810541	0.904894	184	96
C13orf36	-0.125371	0.0899371	0.238667	184	70
C13orf37	-0.0183863	0.804347	0.900926	184	184
C13orf38	-0.19188	0.00907158	0.0520265	184	147
C13orf39	0.00668036	0.928287	0.968047	184	45
C14orf101	0.0904593	0.222013	0.427389	184	184
C14orf102	-0.0888291	0.23049	0.437725	184	184
C14orf104	-0.0648643	0.38169	0.597986	184	184
C14orf105	0.258766	0.000390006	0.0064648	184	130
C14orf106	-0.0430162	0.562055	0.746294	184	184
C14orf109	0.00316879	0.965948	0.984515	184	184
C14orf115	0.261084	0.000344021	0.00595751	184	135
C14orf118	0.159999	0.0300423	0.115615	184	184
C14orf119	-0.0314592	0.671617	0.819455	184	184
C14orf126	-0.156114	0.0343283	0.126209	184	184
C14orf128	0.0891236	0.228942	0.43573	184	184
C14orf129	0.367053	2.97471e-07	7.50583e-05	184	184
C14orf132	-0.246811	0.000731473	0.00977562	184	184
C14orf135	-0.106845	0.14886	0.330873	184	184
C14orf138	0.163395	0.0266768	0.106594	184	184
C14orf139	0.0670557	0.365779	0.583332	184	184
C14orf142	-0.0401752	0.588185	0.766387	184	184
C14orf143	-0.153229	0.037837	0.134612	184	184
C14orf145	-0.00556248	0.940263	0.973296	184	184
C14orf147	0.0875006	0.237565	0.446405	184	184
C14orf148	0.117468	0.112272	0.275818	184	184
C14orf149	-0.158262	0.0318981	0.120161	184	184
C14orf153	-0.201495	0.00609225	0.0395932	184	184
C14orf156	-0.057739	0.436261	0.645814	184	184
C14orf159	-0.24156	0.000955197	0.011568	184	184
C14orf162	-0.155643	0.0348816	0.127521	184	151
C14orf165	0.102009	0.16824	0.358026	184	35
C14orf166B	0.140581	0.0569874	0.176529	184	67
C14orf166	-0.169105	0.0217461	0.0929669	184	184
C14orf167	-0.0771095	0.298161	0.515005	184	184
C14orf169	-0.183085	0.0128601	0.0655705	184	184
C14orf174	-0.10163	0.169834	0.360067	184	184
C14orf176	0.0563876	0.447092	0.655345	184	184
C14orf177	0.0322927	0.66344	0.814936	184	18
C14orf178	0.0339665	0.647142	0.803181	184	147
C14orf179	-0.135057	0.0675648	0.196926	184	184
C14orf180	-0.00218788	0.976485	0.989395	184	31
C14orf181	-0.0261232	0.72484	0.85395	184	184
C14orf182	0.0468487	0.527712	0.720599	184	184
C14orf183	0.08841	0.232706	0.440769	184	99
C14orf184	0.306721	2.2882e-05	0.00106185	184	172
C14orf19	0.0609911	0.41082	0.623646	184	184
C14orf1	-0.0976334	0.187339	0.384374	184	184
C14orf21	-0.0607604	0.412596	0.62516	184	184
C14orf23	-0.0467767	0.528347	0.721173	184	67
C14orf28	0.138454	0.0608861	0.184481	184	184
C14orf2	-0.132309	0.0733934	0.208748	184	184
C14orf33	-0.225154	0.00212005	0.0196877	184	184
C14orf34	0.177514	0.0159228	0.0755553	184	180
C14orf37	-0.186436	0.0112781	0.0601223	184	184
C14orf39	-0.113522	0.124941	0.295882	184	83
C14orf43	0.0757992	0.306471	0.523921	184	184
C14orf45	-0.00674437	0.927602	0.968024	184	184
C14orf48	-0.076799	0.300116	0.516679	184	41
C14orf49	0.048972	0.509152	0.70525	184	184
C14orf4	-0.230907	0.00161296	0.0165571	184	184
C14orf50	0.273002	0.000177242	0.00388005	184	181
C14orf53	0.168304	0.0223866	0.0947396	184	45
C14orf64	-0.00698718	0.925003	0.96695	184	181
C14orf68	0.143545	0.0519015	0.166418	184	148
C14orf70	0.0581305	0.433152	0.64296	184	21
C14orf72	0.150465	0.0414777	0.143434	184	180
C14orf73	0.156786	0.0335522	0.12424	184	183
C14orf79	-0.256924	0.000430546	0.00692035	184	184
C14orf80	-0.211112	0.00401931	0.0302952	184	184
C14orf86	0.0678098	0.360401	0.578502	184	52
C14orf93	-0.235328	0.00130136	0.0143409	184	184
C15orf17	0.0538106	0.468162	0.671959	184	184
C15orf21	0.267181	0.000245993	0.00483345	184	184
C15orf23	-0.227733	0.00187706	0.0182188	184	184
C15orf24	-0.0835797	0.259329	0.471125	184	184
C15orf26	0.0074743	0.919791	0.964421	184	164
C15orf27	0.0988557	0.181851	0.37783	184	184
C15orf28	0.203298	0.00564296	0.0377949	184	184
C15orf29	0.208835	0.00444249	0.0320343	184	184
C15orf2	-0.0367383	0.62052	0.787462	184	67
C15orf32	0.082313	0.266644	0.479355	184	25
C15orf33	-0.148234	0.0446268	0.150223	184	182
C15orf34	0.242689	0.000902356	0.0111453	184	184
C15orf37	-0.0159019	0.830354	0.915594	184	184
C15orf38	0.0122595	0.868811	0.936901	184	184
C15orf39	0.146609	0.0470452	0.155953	184	184
C15orf40	-0.105966	0.15225	0.335323	184	184
C15orf41	0.0482569	0.515365	0.710434	184	184
C15orf42	-0.164516	0.0256395	0.10392	184	184
C15orf43	0.0473009	0.523731	0.717645	184	27
C15orf44	-0.00682913	0.926694	0.967746	184	184
C15orf48	0.381521	9.12014e-08	3.67359e-05	184	184
C15orf50	0.127566	0.0844096	0.228711	184	60
C15orf51	-0.0641467	0.386989	0.602728	184	163
C15orf52	0.0434154	0.558428	0.743767	184	184
C15orf53	0.0263774	0.722272	0.852475	184	131
C15orf54	0.14553	0.0487101	0.159375	184	174
C15orf55	0.215536	0.0032995	0.0265922	184	173
C15orf56	-0.0864797	0.243105	0.453387	184	180
C15orf57	0.0469196	0.527087	0.720213	184	184
C15orf58	0.219857	0.00271092	0.0230858	184	184
C15orf59	-0.112813	0.127331	0.298817	184	184
C15orf5	0.312224	1.59807e-05	0.000846979	184	181
C15orf60	0.0788943	0.287084	0.50262	184	109
C15orf61	-0.0348152	0.638941	0.798602	184	184
C15orf62	0.203034	0.00570669	0.038044	184	184
C15orf63	-0.0830006	0.262656	0.474728	184	184
C16orf11	0.0925036	0.211698	0.415124	184	104
C16orf13	-0.24818	0.000681686	0.00931422	184	184
C16orf3	0.0923342	0.21254	0.416437	184	182
C16orf42	-0.218062	0.00294281	0.0244707	184	184
C16orf45	-0.110054	0.136964	0.313425	184	184
C16orf46	-0.0200213	0.787346	0.890627	184	184
C16orf48	-0.163848	0.0262535	0.105593	184	184
C16orf52	0.19951	0.0066236	0.0418968	184	184
C16orf53	-0.0437707	0.55521	0.741041	184	184
C16orf54	0.0512146	0.489925	0.690738	184	184
C16orf55	-0.0571107	0.441278	0.65042	184	184
C16orf57	-0.0749765	0.311766	0.529156	184	184
C16orf58	-0.132547	0.0728731	0.207767	184	184
C16orf59	-0.297411	4.13252e-05	0.00155568	184	184
C16orf5	-0.194626	0.00811125	0.0480838	184	184
C16orf61	-0.224129	0.00222434	0.0201612	184	184
C16orf62	-0.204648	0.00532605	0.0363246	184	184
C16orf63	-0.148731	0.0439091	0.148775	184	184
C16orf68	-0.0328053	0.658432	0.811456	184	184
C16orf70	-0.164476	0.0256765	0.103986	184	184
C16orf71	-0.148042	0.0449079	0.150867	184	184
C16orf72	0.140299	0.0574937	0.17746	184	184
C16orf73	-0.141709	0.055006	0.17279	184	139
C16orf74	-0.186264	0.0113548	0.0604351	184	184
C16orf75	-0.258777	0.000389785	0.0064648	184	184
C16orf78	-0.0118846	0.872788	0.938842	184	11
C16orf79	0.0279471	0.706483	0.842268	184	184
C16orf7	-0.0609855	0.410863	0.623665	184	184
C16orf80	-0.30224	3.04887e-05	0.00128193	184	184
C16orf81	0.0518368	0.48466	0.686199	184	116
C16orf82	0.0418897	0.572349	0.754303	184	38
C16orf86	-0.0812317	0.272998	0.486249	184	184
C16orf87	0.0370935	0.617143	0.785121	184	184
C16orf88	-0.0530918	0.474134	0.676483	184	184
C16orf89	0.0444794	0.548818	0.736929	184	173
C16orf90	-0.216175	0.0032058	0.0260027	184	108
C16orf91	-0.127441	0.0847168	0.229204	184	184
C16orf92	0.0662596	0.371511	0.589013	184	34
C16orf93	-0.0811122	0.273707	0.486837	184	184
C17orf100	-0.0780533	0.292268	0.508214	184	184
C17orf101	-0.148423	0.0443537	0.149654	184	184
C17orf102	0.0198032	0.789608	0.892108	184	32
C17orf103	-0.141965	0.0545644	0.171885	184	184
C17orf104	-0.0272755	0.713224	0.846354	184	184
C17orf105	-0.108072	0.144222	0.324347	184	26
C17orf106	-0.0953382	0.197972	0.397087	184	184
C17orf107	0.0600144	0.418367	0.630541	184	184
C17orf108	-0.0106025	0.886414	0.946423	184	184
C17orf28	0.258833	0.000388604	0.00645218	184	184
C17orf37	0.0771352	0.297999	0.514908	184	184
C17orf39	-0.0822205	0.267184	0.479866	184	184
C17orf42	0.137805	0.0621183	0.186865	184	184
C17orf44	-0.0236396	0.750088	0.869405	184	184
C17orf46	0.143904	0.0513123	0.16519	184	178
C17orf47	0.15823	0.031934	0.12023	184	177
C17orf48	-0.114097	0.123031	0.292924	184	184
C17orf49	-0.22881	0.00178334	0.0176202	184	184
C17orf50	-0.0228815	0.75785	0.873404	184	158
C17orf51	-0.059385	0.423274	0.634045	184	184
C17orf53	-0.295469	4.66297e-05	0.00168301	184	184
C17orf54	-0.0625542	0.39891	0.612724	184	69
C17orf55	0.134638	0.0684275	0.198692	184	180
C17orf56	0.0192369	0.79549	0.895471	184	184
C17orf57	0.168458	0.0222623	0.0943748	184	184
C17orf58	0.072278	0.32955	0.548308	184	184
C17orf59	-0.102051	0.168062	0.357949	184	184
C17orf60	-0.0439823	0.553297	0.739689	184	183
C17orf61	-0.112117	0.12971	0.302216	184	184
C17orf62	0.0109977	0.88221	0.943768	184	184
C17orf63	0.270179	0.000207977	0.00429157	184	184
[truncated: 18,142 more rows]
